# Supplementary material for: Systematic Nucleotide Exchange Analysis of ESTs From the Human Cancer Genome Project Report: Origins of 347 Unknown ESTs Indicate Putative Transcription of Non-Coding Genomic Regions
Source: Front Genet. 2020 Feb 11;11:42. doi: 10.3389/fgene.2020.00042 (PMC7027195; doi:10.3389/fgene.2020.00042)
Supplement: Supplementary Table 2 — Whole cell transcriptome BLAST result for swinger transformed ESTs mapped on non coding genomic region. [file Table_2.xlsx]

## Sheet: Sheet1
				ESTs		SRA fileset	id	alignment leng	gap	mismatch	5'	3'	q5'	q3'	evalue	score	5'	3'
				AT_AI939983.1	AT_AI939983.1	SRA:SRR1663240.11729057.2	100.000	29	0	0	1	29	22	50	1.75e-05	54.7	1	359
					AT_AI939983.1	SRA:SRR1663251.11487974.1	100.000	30	0	0	1	30	21	50	6.01e-06	56.5
					AT_AI939983.1	SRA:SRR1663251.5547739.1	100.000	30	0	0	1	30	21	50	6.01e-06	56.5
					AT_AI939983.1	SRA:SRR1663257.40478529.2	100.000	30	0	0	1	30	21	50	6.09e-06	56.5
					AT_AI939983.1	SRA:SRR1663257.38907857.2	100.000	30	0	0	1	30	21	50	6.09e-06	56.5
					AT_AI939983.1	SRA:SRR1663257.17557216.2	100.000	30	0	0	1	30	21	50	6.09e-06	56.5
					AT_AI939983.1	SRA:SRR1663209.4490907.1	100.000	32	0	0	1	32	19	50	6.65e-07	60.2
					AT_AI939983.1	SRA:SRR1663213.2092552.1	100.000	32	0	0	1	32	19	50	8.24e-07	60.2
					AT_AI939983.1	SRA:SRR1663213.1326527.1	100.000	32	0	0	1	32	19	50	8.24e-07	60.2
					AT_AI939983.1	SRA:SRR1663223.22918900.1	100.000	32	0	0	1	32	19	50	5.00e-07	60.2
					AT_AI939983.1	SRA:SRR1663229.612506.1	100.000	32	0	0	1	32	19	50	4.48e-07	60.2
					AT_AI939983.1	SRA:SRR1663236.28262298.1	100.000	32	0	0	1	32	19	50	3.59e-07	60.2
					AT_AI939983.1	SRA:SRR1663236.19297887.1	100.000	32	0	0	1	32	19	50	3.59e-07	60.2
					AT_AI939983.1	SRA:SRR1663236.28262298.1	100.000	32	0	0	1	32	19	50	3.59e-07	60.2
					AT_AI939983.1	SRA:SRR1663236.19297887.1	100.000	32	0	0	1	32	19	50	3.59e-07	60.2
					AT_AI939983.1	SRA:SRR1663247.28318055.2	100.000	32	0	0	1	32	19	50	4.08e-07	60.2
					AT_AI939983.1	SRA:SRR1663247.19556506.2	100.000	32	0	0	1	32	19	50	4.08e-07	60.2
					AT_AI939983.1	SRA:SRR1663252.27149228.1	100.000	32	0	0	1	32	19	50	3.58e-07	60.2
					AT_AI939983.1	SRA:SRR1663257.16475064.1	100.000	32	0	0	1	32	19	50	4.71e-07	60.2
					AT_AI939983.1	SRA:SRR1663258.6728980.1	100.000	32	0	0	1	32	19	50	4.62e-07	60.2
					AT_AI939983.1	SRA:SRR1663259.427482.1	100.000	32	0	0	1	32	19	50	5.71e-07	60.2
					AT_AI939983.1	SRA:SRR1663260.15860658.1	100.000	32	0	0	1	32	19	50	4.54e-07	60.2
					AT_AI939983.1	SRA:SRR1663263.22656462.2	100.000	32	0	0	1	32	19	50	4.78e-07	60.2
					AT_AI939983.1	SRA:SRR1663275.5834222.1	100.000	32	0	0	1	32	19	50	5.23e-07	60.2
					AT_AI939983.1	SRA:SRR1663278.39200663.1	100.000	32	0	0	1	32	19	50	4.60e-07	60.2
					AT_AI939983.1	SRA:SRR1663282.6433221.2	100.000	32	0	0	1	32	19	50	2.91e-07	60.2
					AT_AI939983.1	SRA:SRR1663242.35737329.1	100.000	33	0	0	1	33	18	50	1.22e-07	62.1
					AT_AI939983.1	SRA:SRR1663210.1476038.1	100.000	34	0	0	1	34	17	50	5.14e-08	63.9
					AT_AI939983.1	SRA:SRR1663213.14827477.1	100.000	34	0	0	1	34	17	50	6.37e-08	63.9
					AT_AI939983.1	SRA:SRR1663237.40742596.1	100.000	34	0	0	1	34	17	50	3.53e-08	63.9
					AT_AI939983.1	SRA:SRR1663237.19640906.1	100.000	34	0	0	1	34	17	50	3.53e-08	63.9
					AT_AI939983.1	SRA:SRR1663280.14028141.1	100.000	34	0	0	1	34	17	50	3.50e-08	63.9
					AT_AI939983.1	SRA:SRR1663213.3484430.2	100.000	35	0	0	1	35	35	1	1.77e-08	65.8
					AT_AI939983.1	SRA:SRR1663216.17688714.2	100.000	35	0	0	1	35	35	1	9.83e-09	65.8
					AT_AI939983.1	SRA:SRR1663224.9280545.1	100.000	35	0	0	1	35	16	50	1.11e-08	65.8
					AT_AI939983.1	SRA:SRR1663231.12723586.2	100.000	35	0	0	1	35	15	49	2.18e-08	65.8
					AT_AI939983.1	SRA:SRR1663272.7205737.2	100.000	35	0	0	1	35	16	50	9.75e-09	65.8
					AT_AI939983.1	SRA:SRR1663272.4791694.2	100.000	35	0	0	1	35	16	50	9.75e-09	65.8
					AT_AI939983.1	SRA:SRR1663273.17495061.1	100.000	35	0	0	1	35	16	50	1.14e-08	65.8
					AT_AI939983.1	SRA:SRR1663275.38353170.1	100.000	35	0	0	1	35	16	50	1.12e-08	65.8
					AT_AI939983.1	SRA:SRR1663251.29043203.1	100.000	37	0	0	1	37	14	50	7.72e-10	69.4
					AT_AI939983.1	SRA:SRR1663272.4731267.1	100.000	37	0	0	1	37	14	50	7.54e-10	69.4
					AT_AI939983.1	SRA:SRR1663278.34696280.1	100.000	37	0	0	1	37	14	50	7.63e-10	69.4
					AT_AI939983.1	SRA:SRR1663237.31562148.2	100.000	39	0	0	1	39	39	1	5.87e-11	73.1
					AT_AI939983.1	SRA:SRR1663213.26210015.2	100.000	40	0	0	1	40	40	1	2.94e-11	75.0
					AT_AI939983.1	SRA:SRR1663223.14275346.2	100.000	41	0	0	1	41	41	1	4.97e-12	76.8
					AT_AI939983.1	SRA:SRR1663233.46889234.1	100.000	43	0	0	1	43	8	50	7.80e-13	80.5
					AT_AI939983.1	SRA:SRR1663214.12298926.2	97.727	44	1	0	1	44	44	1	8.18e-12	76.8
					AT_AI939983.1	SRA:SRR1663240.28511737.1	100.000	44	0	0	1	44	44	1	8.05e-14	82.4
					AT_AI939983.1	SRA:SRR1663213.971090.1	100.000	45	0	0	1	45	46	2	4.89e-14	84.2
					AT_AI939983.1	SRA:SRR1663223.32170862.2	100.000	45	0	0	1	45	45	1	2.97e-14	84.2
					AT_AI939983.1	SRA:SRR1663224.31933199.1	100.000	45	0	0	1	45	45	1	3.06e-14	84.2
					AT_AI939983.1	SRA:SRR1663224.22653958.2	100.000	45	0	0	1	45	45	1	3.06e-14	84.2
					AT_AI939983.1	SRA:SRR1663229.17424205.2	100.000	45	0	0	1	45	45	1	2.66e-14	84.2
					AT_AI939983.1	SRA:SRR1663231.11927402.1	97.778	45	1	0	1	45	45	1	2.80e-12	78.7
					AT_AI939983.1	SRA:SRR1663234.25689222.2	100.000	45	0	0	1	45	45	1	2.37e-14	84.2
					AT_AI939983.1	SRA:SRR1663255.7629255.2	100.000	45	0	0	1	45	45	1	3.10e-14	84.2
					AT_AI939983.1	SRA:SRR1663257.28931618.1	100.000	45	0	0	1	45	45	1	2.79e-14	84.2
					AT_AI939983.1	SRA:SRR1663260.22088642.1	100.000	45	0	0	1	45	6	50	2.69e-14	84.2
					AT_AI939983.1	SRA:SRR1663262.36801870.2	100.000	45	0	0	1	45	45	1	2.47e-14	84.2
					AT_AI939983.1	SRA:SRR1663269.4042797.1	100.000	45	0	0	1	45	6	50	2.43e-14	84.2
					AT_AI939983.1	SRA:SRR1663274.35008962.2	97.778	45	1	0	1	45	45	1	1.07e-12	78.7
					AT_AI939983.1	SRA:SRR1663210.1081716.2	100.000	46	0	0	1	46	46	1	1.10e-14	86.1
					AT_AI939983.1	SRA:SRR1663224.26758438.1	100.000	46	0	0	1	46	5	50	8.51e-15	86.1
					AT_AI939983.1	SRA:SRR1663230.36992443.2	100.000	46	0	0	1	46	46	1	8.49e-15	86.1
					AT_AI939983.1	SRA:SRR1663237.36975268.1	100.000	46	0	0	1	46	5	50	7.54e-15	86.1
					AT_AI939983.1	SRA:SRR1663237.10039221.2	100.000	46	0	0	1	46	46	1	7.54e-15	86.1
					AT_AI939983.1	SRA:SRR1663239.12078258.2	100.000	46	0	0	1	46	46	1	6.93e-15	86.1
					AT_AI939983.1	SRA:SRR1663250.1336038.2	100.000	46	0	0	1	46	46	1	6.55e-15	86.1
					AT_AI939983.1	SRA:SRR1663254.31522860.2	100.000	46	0	0	1	46	46	1	6.08e-15	86.1
					AT_AI939983.1	SRA:SRR1663254.28824453.2	100.000	46	0	0	1	46	46	1	6.08e-15	86.1
					AT_AI939983.1	SRA:SRR1663254.8125214.2	100.000	46	0	0	1	46	46	1	6.08e-15	86.1
					AT_AI939983.1	SRA:SRR1663269.20761231.2	100.000	46	0	0	1	46	46	1	6.75e-15	86.1
					AT_AI939983.1	SRA:SRR1663269.13693756.1	100.000	46	0	0	1	46	5	50	6.75e-15	86.1
					AT_AI939983.1	SRA:SRR1663273.47889741.2	97.826	46	1	0	1	46	46	1	4.06e-13	80.5
					AT_AI939983.1	SRA:SRR1663222.30434180.2	100.000	47	0	0	1	47	47	1	1.93e-15	87.9
					AT_AI939983.1	SRA:SRR1663229.17576794.1	100.000	47	0	0	1	47	48	2	2.05e-15	87.9
					AT_AI939983.1	SRA:SRR1663229.2637019.1	100.000	47	0	0	1	47	48	2	2.05e-15	87.9
					AT_AI939983.1	SRA:SRR1663264.37413641.1	100.000	47	0	0	1	47	47	1	2.31e-15	87.9
					AT_AI939983.1	SRA:SRR1663224.13456557.2	100.000	48	0	0	1	48	3	50	6.58e-16	89.8
					AT_AI939983.1	SRA:SRR1663233.45641722.2	100.000	48	0	0	1	48	48	1	1.30e-15	89.8
					AT_AI939983.1	SRA:SRR1663265.10229948.1	100.000	48	0	0	1	48	3	50	4.87e-16	89.8
					AT_AI939983.1	SRA:SRR1663272.29642383.1	100.000	48	0	0	1	48	3	50	5.79e-16	89.8
					AT_AI939983.1	SRA:SRR1663272.13321988.1	100.000	48	0	0	1	48	3	50	5.79e-16	89.8
					AT_AI939983.1	SRA:SRR1663275.19694723.1	100.000	48	0	0	1	48	3	50	6.67e-16	89.8
					AT_AI939983.1	SRA:SRR1663278.22369971.1	100.000	48	0	0	1	48	48	1	5.86e-16	89.8
					AT_AI939983.1	SRA:SRR1663215.17104519.1	97.959	49	1	0	1	49	49	1	1.36e-14	86.1
					AT_AI939983.1	SRA:SRR1663221.36597795.2	100.000	49	0	0	1	49	1	49	1.81e-16	91.6
					AT_AI939983.1	SRA:SRR1663224.12821689.1	100.000	49	0	0	1	49	49	1	1.83e-16	91.6
					AT_AI939983.1	SRA:SRR1663231.20517680.2	100.000	49	0	0	1	49	1	49	3.60e-16	91.6
					AT_AI939983.1	SRA:SRR1663278.3561408.2	100.000	49	0	0	1	49	49	1	1.63e-16	91.6
					AT_AI939983.1	SRA:SRR1663280.25061663.1	100.000	49	0	0	1	49	49	1	1.61e-16	91.6
					AT_AI939983.1	SRA:SRR1663211.1958111.2	100.000	50	0	0	1	50	1	50	6.55e-17	93.5
					AT_AI939983.1	SRA:SRR1663237.28289713.1	100.000	50	0	0	1	50	50	1	4.51e-17	93.5
					AT_AI939983.1	SRA:SRR1663274.25618249.1	100.000	50	0	0	1	50	50	1	3.83e-17	93.5
					AT_AI939983.1	SRA:SRR1663214.6830986.1	100.000	49	0	0	2	50	50	2	2.92e-16	91.6
					AT_AI939983.1	SRA:SRR1663222.18481910.1	98.000	50	1	0	2	51	50	1	1.93e-15	87.9
					AT_AI939983.1	SRA:SRR1663230.21569844.1	100.000	50	0	0	2	51	50	1	5.07e-17	93.5
					AT_AI939983.1	SRA:SRR1663231.11772655.1	98.000	50	1	0	2	51	50	1	4.66e-15	87.9
					AT_AI939983.1	SRA:SRR1663241.31092582.2	100.000	50	0	0	2	51	50	1	4.26e-17	93.5
					AT_AI939983.1	SRA:SRR1663241.29851294.2	100.000	50	0	0	2	51	50	1	4.26e-17	93.5
					AT_AI939983.1	SRA:SRR1663241.10295941.2	100.000	50	0	0	2	51	50	1	4.26e-17	93.5
					AT_AI939983.1	SRA:SRR1663253.27341410.1	100.000	50	0	0	2	51	50	1	4.47e-17	93.5
					AT_AI939983.1	SRA:SRR1663278.786026.2	100.000	50	0	0	2	51	50	1	4.53e-17	93.5
					AT_AI939983.1	SRA:SRR1663276.22865783.2	100.000	50	0	0	4	53	1	50	4.59e-17	93.5
					AT_AI939983.1	SRA:SRR1663224.34574438.1	100.000	48	0	0	6	53	3	50	6.58e-16	89.8
					AT_AI939983.1	SRA:SRR1663211.515864.1	100.000	50	0	0	6	55	50	1	6.55e-17	93.5
					AT_AI939983.1	SRA:SRR1663237.34722096.1	100.000	50	0	0	6	55	1	50	4.51e-17	93.5
					AT_AI939983.1	SRA:SRR1663253.30293338.1	100.000	50	0	0	6	55	50	1	4.47e-17	93.5
					AT_AI939983.1	SRA:SRR1663272.15253632.1	100.000	50	0	0	6	55	50	1	4.47e-17	93.5
					AT_AI939983.1	SRA:SRR1663238.2683067.1	100.000	50	0	0	7	56	50	1	3.98e-17	93.5
					AT_AI939983.1	SRA:SRR1663268.31090091.1	100.000	50	0	0	7	56	50	1	5.03e-17	93.5
					AT_AI939983.1	SRA:SRR1663280.38225163.2	100.000	50	0	0	8	57	50	1	4.46e-17	93.5
					AT_AI939983.1	SRA:SRR1663239.29748048.1	100.000	49	0	0	9	57	50	2	1.49e-16	91.6
					AT_AI939983.1	SRA:SRR1663211.25759887.1	100.000	50	0	0	9	58	1	50	6.55e-17	93.5
					AT_AI939983.1	SRA:SRR1663221.31566681.2	100.000	50	0	0	10	59	1	50	5.03e-17	93.5
					AT_AI939983.1	SRA:SRR1663223.5349028.2	100.000	50	0	0	10	59	50	1	4.93e-17	93.5
					AT_AI939983.1	SRA:SRR1663226.18099511.1	98.000	50	1	0	10	59	1	50	1.94e-15	87.9
					AT_AI939983.1	SRA:SRR1663227.17465160.1	100.000	50	0	0	10	59	1	50	4.61e-17	93.5
					AT_AI939983.1	SRA:SRR1663270.5538745.1	100.000	50	0	0	10	59	1	50	4.46e-17	93.5
					AT_AI939983.1	SRA:SRR1663278.5709281.1	100.000	50	0	0	10	59	1	50	4.53e-17	93.5
					AT_AI939983.1	SRA:SRR1663229.8810332.2	100.000	49	0	0	11	59	1	49	1.59e-16	91.6
					AT_AI939983.1	SRA:SRR1663211.8388694.2	100.000	50	0	0	11	60	50	1	6.55e-17	93.5
					AT_AI939983.1	SRA:SRR1663209.11871444.1	100.000	50	0	0	11	60	1	50	6.55e-17	93.5
					AT_AI939983.1	SRA:SRR1663221.30536499.1	100.000	50	0	0	11	60	50	1	5.03e-17	93.5
					AT_AI939983.1	SRA:SRR1663221.25816095.1	100.000	50	0	0	11	60	50	1	5.03e-17	93.5
					AT_AI939983.1	SRA:SRR1663241.24978050.2	100.000	50	0	0	11	60	50	1	4.26e-17	93.5
					AT_AI939983.1	SRA:SRR1663242.18250620.1	100.000	50	0	0	11	60	1	50	4.34e-17	93.5
					AT_AI939983.1	SRA:SRR1663250.13725414.2	100.000	50	0	0	11	60	1	50	3.92e-17	93.5
					AT_AI939983.1	SRA:SRR1663258.29416788.2	100.000	50	0	0	11	60	50	1	4.55e-17	93.5
					AT_AI939983.1	SRA:SRR1663259.25791574.2	98.000	50	1	0	11	60	1	50	2.62e-15	87.9
					AT_AI939983.1	SRA:SRR1663268.42752525.2	100.000	50	0	0	11	60	50	1	5.03e-17	93.5
					AT_AI939983.1	SRA:SRR1663268.29954421.2	100.000	50	0	0	11	60	50	1	5.03e-17	93.5
					AT_AI939983.1	SRA:SRR1663268.8970043.2	100.000	50	0	0	11	60	50	1	5.03e-17	93.5
					AT_AI939983.1	SRA:SRR1663269.12980218.2	100.000	50	0	0	11	60	50	1	4.03e-17	93.5
					AT_AI939983.1	SRA:SRR1663269.8472358.2	100.000	50	0	0	11	60	50	1	4.03e-17	93.5
					AT_AI939983.1	SRA:SRR1663274.28812993.1	100.000	50	0	0	11	60	1	50	3.83e-17	93.5
					AT_AI939983.1	SRA:SRR1663216.8022527.2	100.000	49	0	0	12	60	49	1	1.62e-16	91.6
					AT_AI939983.1	SRA:SRR1663216.5989624.2	100.000	49	0	0	12	60	49	1	1.62e-16	91.6
					AT_AI939983.1	SRA:SRR1663221.26265235.2	100.000	49	0	0	13	61	1	49	1.81e-16	91.6
					AT_AI939983.1	SRA:SRR1663224.46421583.2	100.000	50	0	0	13	62	50	1	5.08e-17	93.5
					AT_AI939983.1	SRA:SRR1663274.25209034.2	100.000	50	0	0	13	62	50	1	3.83e-17	93.5
					AT_AI939983.1	SRA:SRR1663229.20274306.2	100.000	50	0	0	14	63	50	1	4.41e-17	93.5
					AT_AI939983.1	SRA:SRR1663230.3173954.2	100.000	50	0	0	14	63	50	1	5.07e-17	93.5
					AT_AI939983.1	SRA:SRR1663235.1284158.2	100.000	50	0	0	15	64	50	1	4.67e-17	93.5
					AT_AI939983.1	SRA:SRR1663209.4490907.2	96.154	52	0	1	15	66	50	1	3.95e-14	84.2
					AT_AI939983.1	SRA:SRR1663228.4404367.2	100.000	50	0	0	16	65	50	1	4.61e-17	93.5
					AT_AI939983.1	SRA:SRR1663274.32335558.2	100.000	50	0	0	16	65	50	1	3.83e-17	93.5
					AT_AI939983.1	SRA:SRR1663276.21781709.2	100.000	50	0	0	16	65	50	1	4.59e-17	93.5
					AT_AI939983.1	SRA:SRR1663276.17478074.2	100.000	50	0	0	16	65	50	1	4.59e-17	93.5
					AT_AI939983.1	SRA:SRR1663224.23967926.2	100.000	50	0	0	17	66	50	1	5.08e-17	93.5
					AT_AI939983.1	SRA:SRR1663230.14170572.2	100.000	50	0	0	17	66	50	1	5.07e-17	93.5
					AT_AI939983.1	SRA:SRR1663233.26849549.2	100.000	50	0	0	17	66	50	1	1.00e-16	93.5
					AT_AI939983.1	SRA:SRR1663237.23056958.1	100.000	50	0	0	17	66	50	1	4.51e-17	93.5
					AT_AI939983.1	SRA:SRR1663239.30975991.2	96.000	50	2	0	17	66	50	1	8.96e-14	82.4
					AT_AI939983.1	SRA:SRR1663250.17986318.1	100.000	50	0	0	17	66	50	1	3.92e-17	93.5
					AT_AI939983.1	SRA:SRR1663255.46862007.2	100.000	50	0	0	17	66	50	1	5.15e-17	93.5
					AT_AI939983.1	SRA:SRR1663255.5362857.2	100.000	50	0	0	17	66	50	1	5.15e-17	93.5
					AT_AI939983.1	SRA:SRR1663269.6459866.2	100.000	50	0	0	17	66	50	1	4.03e-17	93.5
					AT_AI939983.1	SRA:SRR1663246.22338706.2	100.000	50	0	0	18	67	50	1	3.83e-17	93.5
					AT_AI939983.1	SRA:SRR1663248.20145687.2	100.000	50	0	0	18	67	50	1	3.10e-17	93.5
					AT_AI939983.1	SRA:SRR1663248.6573766.2	100.000	50	0	0	18	67	50	1	3.10e-17	93.5
					AT_AI939983.1	SRA:SRR1663255.34740548.2	100.000	50	0	0	18	67	50	1	5.15e-17	93.5
					AT_AI939983.1	SRA:SRR1663278.1092500.2	100.000	50	0	0	18	67	50	1	4.53e-17	93.5
					AT_AI939983.1	SRA:SRR1663225.5635779.2	100.000	49	0	0	19	67	49	1	1.50e-16	91.6
					AT_AI939983.1	SRA:SRR1663231.7059930.2	100.000	49	0	0	19	67	49	1	3.60e-16	91.6
					AT_AI939983.1	SRA:SRR1663231.11022043.2	96.000	50	0	2	19	67	49	1	7.80e-13	80.5
					AT_AI939983.1	SRA:SRR1663215.13897450.2	100.000	50	0	0	19	68	50	1	8.13e-17	93.5
					AT_AI939983.1	SRA:SRR1663255.14244429.1	100.000	50	0	0	19	68	1	50	5.15e-17	93.5
					AT_AI939983.1	SRA:SRR1663274.33965092.2	100.000	50	0	0	19	68	50	1	3.83e-17	93.5
					AT_AI939983.1	SRA:SRR1663213.6741651.1	100.000	50	0	0	20	69	1	50	8.13e-17	93.5
					AT_AI939983.1	SRA:SRR1663241.39157162.1	100.000	50	0	0	20	69	1	50	4.26e-17	93.5
					AT_AI939983.1	SRA:SRR1663242.19262989.1	100.000	50	0	0	20	69	1	50	4.34e-17	93.5
					AT_AI939983.1	SRA:SRR1663221.6169440.2	100.000	49	0	0	21	69	49	1	1.81e-16	91.6
					AT_AI939983.1	SRA:SRR1663215.14305768.1	100.000	50	0	0	22	71	1	50	8.13e-17	93.5
					AT_AI939983.1	SRA:SRR1663223.30061748.1	98.000	50	1	0	22	71	1	50	2.29e-15	87.9
					AT_AI939983.1	SRA:SRR1663229.25742282.2	100.000	50	0	0	22	71	50	1	4.41e-17	93.5
					AT_AI939983.1	SRA:SRR1663241.22379361.1	100.000	50	0	0	22	71	1	50	4.26e-17	93.5
					AT_AI939983.1	SRA:SRR1663258.9061409.1	100.000	50	0	0	22	71	1	50	4.55e-17	93.5
					AT_AI939983.1	SRA:SRR1663261.15058672.2	100.000	50	0	0	22	71	50	1	3.36e-17	93.5
					AT_AI939983.1	SRA:SRR1663262.32540929.2	100.000	50	0	0	22	71	50	1	4.10e-17	93.5
					AT_AI939983.1	SRA:SRR1663263.36823895.2	100.000	50	0	0	22	71	50	1	4.71e-17	93.5
					AT_AI939983.1	SRA:SRR1663209.13378111.2	100.000	50	0	0	23	72	1	50	6.55e-17	93.5
					AT_AI939983.1	SRA:SRR1663213.19623489.1	100.000	50	0	0	23	72	1	50	8.13e-17	93.5
					AT_AI939983.1	SRA:SRR1663222.31165010.1	100.000	50	0	0	23	72	1	50	4.14e-17	93.5
					AT_AI939983.1	SRA:SRR1663224.928326.1	100.000	50	0	0	23	72	1	50	5.08e-17	93.5
					AT_AI939983.1	SRA:SRR1663231.5707233.1	100.000	50	0	0	23	72	1	50	1.00e-16	93.5
					AT_AI939983.1	SRA:SRR1663235.4308566.1	100.000	50	0	0	23	72	1	50	4.67e-17	93.5
					AT_AI939983.1	SRA:SRR1663255.6535427.1	98.000	50	1	0	23	72	1	50	2.39e-15	87.9
					AT_AI939983.1	SRA:SRR1663268.16860490.1	100.000	50	0	0	23	72	1	50	5.03e-17	93.5
					AT_AI939983.1	SRA:SRR1663273.25932579.1	100.000	50	0	0	23	72	1	50	5.21e-17	93.5
					AT_AI939983.1	SRA:SRR1663275.41574708.1	100.000	50	0	0	23	72	1	50	5.15e-17	93.5
					AT_AI939983.1	SRA:SRR1663275.27477649.1	100.000	50	0	0	23	72	1	50	5.15e-17	93.5
					AT_AI939983.1	SRA:SRR1663275.18469377.1	100.000	50	0	0	23	72	1	50	5.15e-17	93.5
					AT_AI939983.1	SRA:SRR1663271.30938048.1	100.000	50	0	0	24	73	1	50	4.14e-17	93.5
					AT_AI939983.1	SRA:SRR1663255.20767098.2	100.000	50	0	0	26	75	50	1	5.15e-17	93.5
					AT_AI939983.1	SRA:SRR1663229.31090072.2	100.000	49	0	0	27	75	49	1	1.59e-16	91.6
					AT_AI939983.1	SRA:SRR1663278.37956832.1	100.000	50	0	0	27	76	1	50	4.53e-17	93.5
					AT_AI939983.1	SRA:SRR1663224.7645663.1	98.000	50	1	0	28	77	1	50	2.37e-15	87.9
					AT_AI939983.1	SRA:SRR1663227.16389943.1	100.000	50	0	0	28	77	1	50	4.61e-17	93.5
					AT_AI939983.1	SRA:SRR1663242.15525360.2	100.000	50	0	0	29	78	50	1	4.34e-17	93.5
					AT_AI939983.1	SRA:SRR1663272.36040928.2	100.000	50	0	0	29	78	1	50	4.47e-17	93.5
					AT_AI939983.1	SRA:SRR1663269.4042797.2	100.000	50	0	0	30	79	50	1	4.03e-17	93.5
					AT_AI939983.1	SRA:SRR1663232.14973526.2	100.000	50	0	0	31	80	1	50	1.00e-16	93.5
					AT_AI939983.1	SRA:SRR1663213.29242453.2	100.000	49	0	0	35	83	1	49	2.92e-16	91.6
					AT_AI939983.1	SRA:SRR1663235.41342896.2	100.000	50	0	0	35	84	50	1	4.67e-17	93.5
					AT_AI939983.1	SRA:SRR1663259.36780503.1	100.000	50	0	0	35	84	1	50	5.63e-17	93.5
					AT_AI939983.1	SRA:SRR1663268.39924123.2	100.000	50	0	0	35	84	1	50	5.03e-17	93.5
					AT_AI939983.1	SRA:SRR1663268.14686182.2	100.000	50	0	0	35	84	1	50	5.03e-17	93.5
					AT_AI939983.1	SRA:SRR1663273.15415818.2	100.000	50	0	0	35	84	50	1	5.21e-17	93.5
					AT_AI939983.1	SRA:SRR1663224.20226629.2	100.000	50	0	0	37	86	50	1	5.08e-17	93.5
					AT_AI939983.1	SRA:SRR1663224.4163558.2	100.000	50	0	0	37	86	50	1	5.08e-17	93.5
					AT_AI939983.1	SRA:SRR1663241.22026559.2	100.000	50	0	0	37	86	50	1	4.26e-17	93.5
					AT_AI939983.1	SRA:SRR1663255.18979890.2	100.000	50	0	0	37	86	50	1	5.15e-17	93.5
					AT_AI939983.1	SRA:SRR1663255.17177972.2	100.000	50	0	0	37	86	50	1	5.15e-17	93.5
					AT_AI939983.1	SRA:SRR1663265.10229948.2	100.000	50	0	0	37	86	50	1	3.76e-17	93.5
					AT_AI939983.1	SRA:SRR1663273.21303379.2	100.000	50	0	0	37	86	50	1	5.21e-17	93.5
					AT_AI939983.1	SRA:SRR1663275.33738129.2	100.000	50	0	0	37	86	50	1	5.15e-17	93.5
					AT_AI939983.1	SRA:SRR1663209.12808208.2	100.000	50	0	0	38	87	50	1	6.55e-17	93.5
					AT_AI939983.1	SRA:SRR1663234.16951861.2	100.000	50	0	0	38	87	50	1	3.93e-17	93.5
					AT_AI939983.1	SRA:SRR1663234.2287966.2	100.000	50	0	0	38	87	50	1	3.93e-17	93.5
					AT_AI939983.1	SRA:SRR1663237.40742596.2	100.000	50	0	0	38	87	50	1	4.51e-17	93.5
					AT_AI939983.1	SRA:SRR1663237.19640906.2	100.000	50	0	0	38	87	50	1	4.51e-17	93.5
					AT_AI939983.1	SRA:SRR1663250.26397373.2	100.000	50	0	0	38	87	50	1	3.92e-17	93.5
					AT_AI939983.1	SRA:SRR1663257.41443734.2	100.000	50	0	0	38	87	50	1	4.64e-17	93.5
					AT_AI939983.1	SRA:SRR1663257.7760101.2	100.000	50	0	0	38	87	50	1	4.64e-17	93.5
					AT_AI939983.1	SRA:SRR1663263.22921106.2	100.000	50	0	0	38	87	50	1	4.71e-17	93.5
					AT_AI939983.1	SRA:SRR1663275.34569218.2	100.000	50	0	0	38	87	50	1	5.15e-17	93.5
					AT_AI939983.1	SRA:SRR1663213.30042953.2	100.000	49	0	0	39	87	49	1	2.92e-16	91.6
					AT_AI939983.1	SRA:SRR1663225.13905148.2	100.000	49	0	0	39	87	49	1	1.50e-16	91.6
					AT_AI939983.1	SRA:SRR1663223.26193978.2	100.000	50	0	0	40	89	50	1	4.93e-17	93.5
					AT_AI939983.1	SRA:SRR1663253.5623359.2	100.000	50	0	0	41	90	1	50	4.47e-17	93.5
					AT_AI939983.1	SRA:SRR1663255.18669490.2	100.000	50	0	0	43	92	50	1	5.15e-17	93.5
					AT_AI939983.1	SRA:SRR1663264.25165490.2	100.000	50	0	0	43	92	50	1	4.98e-17	93.5
					AT_AI939983.1	SRA:SRR1663265.27674835.1	97.917	48	1	0	44	91	50	3	2.26e-14	84.2
					AT_AI939983.1	SRA:SRR1663224.7763972.2	100.000	50	0	0	44	93	50	1	5.08e-17	93.5
					AT_AI939983.1	SRA:SRR1663241.20422770.2	100.000	50	0	0	44	93	50	1	4.26e-17	93.5
					AT_AI939983.1	SRA:SRR1663253.22613796.1	100.000	50	0	0	44	93	50	1	4.47e-17	93.5
					AT_AI939983.1	SRA:SRR1663264.20851366.2	100.000	50	0	0	44	93	50	1	4.98e-17	93.5
					AT_AI939983.1	SRA:SRR1663272.6472220.2	100.000	50	0	0	44	93	50	1	4.47e-17	93.5
					AT_AI939983.1	SRA:SRR1663278.24965244.2	98.000	50	1	0	44	93	50	1	2.11e-15	87.9
					AT_AI939983.1	SRA:SRR1663230.9894252.2	97.959	49	1	0	45	93	49	1	8.49e-15	86.1
					AT_AI939983.1	SRA:SRR1663241.26436120.1	100.000	49	0	0	45	93	2	50	1.53e-16	91.6
					AT_AI939983.1	SRA:SRR1663224.6388708.2	100.000	50	0	0	45	94	50	1	5.08e-17	93.5
					AT_AI939983.1	SRA:SRR1663226.18099511.2	96.000	50	2	0	45	94	50	1	9.02e-14	82.4
					AT_AI939983.1	SRA:SRR1663228.7885185.2	100.000	50	0	0	45	94	50	1	4.61e-17	93.5
					AT_AI939983.1	SRA:SRR1663232.16976635.1	100.000	50	0	0	45	94	1	50	1.00e-16	93.5
					AT_AI939983.1	SRA:SRR1663238.3104313.2	100.000	50	0	0	45	94	50	1	3.98e-17	93.5
					AT_AI939983.1	SRA:SRR1663249.32992984.2	100.000	50	0	0	45	94	50	1	4.48e-17	93.5
					AT_AI939983.1	SRA:SRR1663257.30835899.1	100.000	50	0	0	45	94	1	50	4.64e-17	93.5
					AT_AI939983.1	SRA:SRR1663258.8174340.1	100.000	50	0	0	45	94	1	50	4.55e-17	93.5
					AT_AI939983.1	SRA:SRR1663272.4731267.2	100.000	50	0	0	45	94	50	1	4.47e-17	93.5
					AT_AI939983.1	SRA:SRR1663275.4975852.2	100.000	50	0	0	45	94	50	1	5.15e-17	93.5
					AT_AI939983.1	SRA:SRR1663221.11565465.2	100.000	49	0	0	46	94	49	1	1.81e-16	91.6
					AT_AI939983.1	SRA:SRR1663230.9658585.2	100.000	49	0	0	46	94	49	1	1.82e-16	91.6
					AT_AI939983.1	SRA:SRR1663230.3685742.2	100.000	49	0	0	46	94	49	1	1.82e-16	91.6
					AT_AI939983.1	SRA:SRR1663237.40007273.2	100.000	50	0	0	47	96	50	1	4.51e-17	93.5
					AT_AI939983.1	SRA:SRR1663278.14653658.1	100.000	50	0	0	47	96	1	50	4.53e-17	93.5
					AT_AI939983.1	SRA:SRR1663280.7106116.1	100.000	50	0	0	47	96	1	50	4.46e-17	93.5
					AT_AI939983.1	SRA:SRR1663210.2401094.2	100.000	50	0	0	49	98	1	50	6.55e-17	93.5
					AT_AI939983.1	SRA:SRR1663227.11654080.1	100.000	50	0	0	49	98	1	50	4.61e-17	93.5
					AT_AI939983.1	SRA:SRR1663213.33411873.2	100.000	49	0	0	50	98	49	1	2.92e-16	91.6
					AT_AI939983.1	SRA:SRR1663223.30113618.2	100.000	49	0	0	51	99	1	49	1.77e-16	91.6
					AT_AI939983.1	SRA:SRR1663209.11871444.2	100.000	50	0	0	51	100	50	1	6.55e-17	93.5
					AT_AI939983.1	SRA:SRR1663236.8727327.2	100.000	50	0	0	51	100	1	50	3.53e-17	93.5
					AT_AI939983.1	SRA:SRR1663236.8727327.2	100.000	50	0	0	51	100	1	50	3.53e-17	93.5
					AT_AI939983.1	SRA:SRR1663241.8513099.2	100.000	50	0	0	51	100	50	1	4.26e-17	93.5
					AT_AI939983.1	SRA:SRR1663242.35737329.2	100.000	50	0	0	51	100	50	1	4.34e-17	93.5
					AT_AI939983.1	SRA:SRR1663242.22822443.2	100.000	50	0	0	51	100	1	50	4.34e-17	93.5
					AT_AI939983.1	SRA:SRR1663245.16306796.2	100.000	50	0	0	51	100	50	1	4.96e-17	93.5
					AT_AI939983.1	SRA:SRR1663253.5519745.2	100.000	50	0	0	51	100	50	1	4.47e-17	93.5
					AT_AI939983.1	SRA:SRR1663260.15860658.2	100.000	50	0	0	51	100	50	1	4.47e-17	93.5
					AT_AI939983.1	SRA:SRR1663261.3413544.2	100.000	50	0	0	51	100	1	50	3.36e-17	93.5
					AT_AI939983.1	SRA:SRR1663262.32111988.2	100.000	50	0	0	51	100	1	50	4.10e-17	93.5
					AT_AI939983.1	SRA:SRR1663273.11682748.2	100.000	50	0	0	51	100	1	50	5.21e-17	93.5
					AT_AI939983.1	SRA:SRR1663279.13921646.2	100.000	50	0	0	51	100	50	1	4.41e-17	93.5
					AT_AI939983.1	SRA:SRR1663231.12804189.2	100.000	49	0	0	52	100	49	1	3.60e-16	91.6
					AT_AI939983.1	SRA:SRR1663226.13588653.2	100.000	50	0	0	52	101	50	1	4.16e-17	93.5
					AT_AI939983.1	SRA:SRR1663241.34399421.2	100.000	50	0	0	52	101	50	1	4.26e-17	93.5
					AT_AI939983.1	SRA:SRR1663250.22900252.2	100.000	50	0	0	52	101	50	1	3.92e-17	93.5
					AT_AI939983.1	SRA:SRR1663251.29043203.2	100.000	50	0	0	52	101	50	1	4.58e-17	93.5
					AT_AI939983.1	SRA:SRR1663253.28306786.2	100.000	50	0	0	52	101	50	1	4.47e-17	93.5
					AT_AI939983.1	SRA:SRR1663255.46318695.2	100.000	50	0	0	52	101	50	1	5.15e-17	93.5
					AT_AI939983.1	SRA:SRR1663263.42831083.2	98.000	50	1	0	52	101	50	1	2.19e-15	87.9
					AT_AI939983.1	SRA:SRR1663265.30425174.2	100.000	50	0	0	52	101	50	1	3.76e-17	93.5
					AT_AI939983.1	SRA:SRR1663267.31492409.2	100.000	50	0	0	52	101	50	1	3.69e-17	93.5
					AT_AI939983.1	SRA:SRR1663267.28789224.2	100.000	50	0	0	52	101	50	1	3.69e-17	93.5
					AT_AI939983.1	SRA:SRR1663269.13693756.2	100.000	50	0	0	52	101	50	1	4.03e-17	93.5
					AT_AI939983.1	SRA:SRR1663273.17495061.2	100.000	50	0	0	52	101	50	1	5.21e-17	93.5
					AT_AI939983.1	SRA:SRR1663274.9259615.2	100.000	50	0	0	52	101	50	1	3.83e-17	93.5
					AT_AI939983.1	SRA:SRR1663278.16310008.2	100.000	50	0	0	52	101	50	1	4.53e-17	93.5
					AT_AI939983.1	SRA:SRR1663280.40240033.1	100.000	50	0	0	52	101	50	1	4.46e-17	93.5
					AT_AI939983.1	SRA:SRR1663213.14827477.2	100.000	49	0	0	53	101	49	1	2.92e-16	91.6
					AT_AI939983.1	SRA:SRR1663213.290259.2	100.000	49	0	0	53	101	1	49	2.92e-16	91.6
					AT_AI939983.1	SRA:SRR1663222.27057604.2	100.000	49	0	0	53	101	49	1	1.49e-16	91.6
					AT_AI939983.1	SRA:SRR1663223.35020817.2	100.000	49	0	0	53	101	49	1	1.77e-16	91.6
					AT_AI939983.1	SRA:SRR1663231.13541764.2	95.918	49	2	0	53	101	49	1	7.80e-13	80.5
					AT_AI939983.1	SRA:SRR1663272.7205737.1	100.000	49	0	0	53	101	49	1	1.61e-16	91.6
					AT_AI939983.1	SRA:SRR1663224.26758438.2	100.000	50	0	0	53	102	50	1	5.08e-17	93.5
					AT_AI939983.1	SRA:SRR1663241.15145116.2	100.000	50	0	0	53	102	50	1	4.26e-17	93.5
					AT_AI939983.1	SRA:SRR1663254.21487618.2	100.000	50	0	0	53	102	50	1	3.64e-17	93.5
					AT_AI939983.1	SRA:SRR1663254.12607589.2	100.000	50	0	0	53	102	1	50	3.64e-17	93.5
					AT_AI939983.1	SRA:SRR1663261.31228631.2	100.000	50	0	0	53	102	50	1	3.36e-17	93.5
					AT_AI939983.1	SRA:SRR1663268.36627457.2	100.000	50	0	0	53	102	50	1	5.03e-17	93.5
					AT_AI939983.1	SRA:SRR1663268.16559414.2	100.000	50	0	0	53	102	50	1	5.03e-17	93.5
					AT_AI939983.1	SRA:SRR1663280.14296857.1	100.000	50	0	0	53	102	1	50	4.46e-17	93.5
					AT_AI939983.1	SRA:SRR1663219.22788920.2	100.000	49	0	0	54	102	49	1	1.49e-16	91.6
					AT_AI939983.1	SRA:SRR1663219.173161.2	100.000	49	0	0	54	102	49	1	1.49e-16	91.6
					AT_AI939983.1	SRA:SRR1663251.11487974.2	100.000	50	0	0	55	104	50	1	4.58e-17	93.5
					AT_AI939983.1	SRA:SRR1663251.5547739.2	100.000	50	0	0	55	104	50	1	4.58e-17	93.5
					AT_AI939983.1	SRA:SRR1663262.37904193.2	100.000	50	0	0	55	104	50	1	4.10e-17	93.5
					AT_AI939983.1	SRA:SRR1663262.1607082.2	100.000	50	0	0	55	104	50	1	4.10e-17	93.5
					AT_AI939983.1	SRA:SRR1663240.8145087.2	100.000	50	0	0	56	105	1	50	3.72e-17	93.5
					AT_AI939983.1	SRA:SRR1663233.50799243.2	100.000	50	0	0	57	106	50	1	1.00e-16	93.5
					AT_AI939983.1	SRA:SRR1663232.19296166.2	100.000	50	0	0	57	106	50	1	1.00e-16	93.5
					AT_AI939983.1	SRA:SRR1663237.34722096.2	100.000	50	0	0	57	106	50	1	4.51e-17	93.5
					AT_AI939983.1	SRA:SRR1663252.1675791.2	100.000	50	0	0	57	106	50	1	3.53e-17	93.5
					AT_AI939983.1	SRA:SRR1663258.4376004.2	100.000	50	0	0	57	106	50	1	4.55e-17	93.5
					AT_AI939983.1	SRA:SRR1663263.22656462.1	98.000	50	1	0	57	106	50	1	2.19e-15	87.9
					AT_AI939983.1	SRA:SRR1663273.47801064.2	100.000	50	0	0	57	106	50	1	5.21e-17	93.5
					AT_AI939983.1	SRA:SRR1663280.14028141.2	100.000	50	0	0	57	106	50	1	4.46e-17	93.5
					AT_AI939983.1	SRA:SRR1663211.1727540.2	100.000	50	0	0	58	107	1	50	6.55e-17	93.5
					AT_AI939983.1	SRA:SRR1663217.8816731.2	100.000	50	0	0	58	107	50	1	4.43e-17	93.5
					AT_AI939983.1	SRA:SRR1663260.8757711.2	100.000	50	0	0	58	107	1	50	4.47e-17	93.5
					AT_AI939983.1	SRA:SRR1663279.40735680.2	96.000	50	2	0	58	107	50	1	9.55e-14	82.4
					AT_AI939983.1	SRA:SRR1663237.36975268.2	98.000	50	1	0	59	108	50	1	2.10e-15	87.9
					AT_AI939983.1	SRA:SRR1663238.27937820.2	100.000	50	0	0	59	108	50	1	3.98e-17	93.5
					AT_AI939983.1	SRA:SRR1663249.8109715.2	100.000	50	0	0	59	108	50	1	4.48e-17	93.5
					AT_AI939983.1	SRA:SRR1663252.27149228.2	100.000	50	0	0	59	108	50	1	3.53e-17	93.5
					AT_AI939983.1	SRA:SRR1663267.23750929.2	100.000	50	0	0	59	108	50	1	3.69e-17	93.5
					AT_AI939983.1	SRA:SRR1663223.2274964.2	100.000	49	0	0	60	108	49	1	1.77e-16	91.6
					AT_AI939983.1	SRA:SRR1663229.27747026.2	100.000	50	0	0	60	109	1	50	4.41e-17	93.5
					AT_AI939983.1	SRA:SRR1663253.20918740.2	100.000	50	0	0	60	109	1	50	4.47e-17	93.5
					AT_AI939983.1	SRA:SRR1663262.28498473.2	100.000	50	0	0	60	109	1	50	4.10e-17	93.5
					AT_AI939983.1	SRA:SRR1663229.29297163.2	100.000	49	0	0	61	109	49	1	1.59e-16	91.6
					AT_AI939983.1	SRA:SRR1663213.29072940.1	100.000	50	0	0	64	113	1	50	8.13e-17	93.5
					AT_AI939983.1	SRA:SRR1663211.7059477.2	100.000	50	0	0	65	114	50	1	6.55e-17	93.5
					AT_AI939983.1	SRA:SRR1663250.13725414.1	100.000	50	0	0	65	114	50	1	3.92e-17	93.5
					AT_AI939983.1	SRA:SRR1663276.22865783.1	100.000	50	0	0	65	114	50	1	4.59e-17	93.5
					AT_AI939983.1	SRA:SRR1663259.52824051.2	100.000	49	0	0	66	114	49	1	2.02e-16	91.6
					AT_AI939983.1	SRA:SRR1663242.29399947.2	100.000	50	0	0	66	115	1	50	4.34e-17	93.5
					AT_AI939983.1	SRA:SRR1663265.7293149.2	100.000	50	0	0	66	115	1	50	3.76e-17	93.5
					AT_AI939983.1	SRA:SRR1663270.6749037.2	100.000	50	0	0	66	115	50	1	4.46e-17	93.5
					AT_AI939983.1	SRA:SRR1663213.2305353.2	100.000	50	0	0	67	116	50	1	8.13e-17	93.5
					AT_AI939983.1	SRA:SRR1663256.4349800.2	100.000	50	0	0	68	117	50	1	4.83e-17	93.5
					AT_AI939983.1	SRA:SRR1663213.24231271.2	100.000	50	0	0	69	118	50	1	8.13e-17	93.5
					AT_AI939983.1	SRA:SRR1663217.19697595.2	100.000	50	0	0	69	118	50	1	4.43e-17	93.5
					AT_AI939983.1	SRA:SRR1663230.31982970.2	100.000	50	0	0	69	118	50	1	5.07e-17	93.5
					AT_AI939983.1	SRA:SRR1663236.24250675.2	100.000	50	0	0	69	118	50	1	3.53e-17	93.5
					AT_AI939983.1	SRA:SRR1663236.13387160.2	100.000	50	0	0	69	118	50	1	3.53e-17	93.5
					AT_AI939983.1	SRA:SRR1663236.24250675.2	100.000	50	0	0	69	118	50	1	3.53e-17	93.5
					AT_AI939983.1	SRA:SRR1663236.13387160.2	100.000	50	0	0	69	118	50	1	3.53e-17	93.5
					AT_AI939983.1	SRA:SRR1663242.19262989.2	100.000	50	0	0	69	118	50	1	4.34e-17	93.5
					AT_AI939983.1	SRA:SRR1663254.14516546.2	100.000	50	0	0	69	118	50	1	3.64e-17	93.5
					AT_AI939983.1	SRA:SRR1663254.4039920.2	100.000	50	0	0	69	118	50	1	3.64e-17	93.5
					AT_AI939983.1	SRA:SRR1663223.18867306.2	100.000	49	0	0	71	119	49	1	1.77e-16	91.6
					AT_AI939983.1	SRA:SRR1663235.32396080.1	100.000	50	0	0	74	123	1	50	4.67e-17	93.5
					AT_AI939983.1	SRA:SRR1663274.9276730.2	100.000	50	0	0	75	124	1	50	3.83e-17	93.5
					AT_AI939983.1	SRA:SRR1663218.3006108.2	100.000	50	0	0	76	125	50	1	4.43e-17	93.5
					AT_AI939983.1	SRA:SRR1663217.23745827.2	100.000	50	0	0	76	125	50	1	4.43e-17	93.5
					AT_AI939983.1	SRA:SRR1663232.1435286.1	100.000	50	0	0	76	125	1	50	1.00e-16	93.5
					AT_AI939983.1	SRA:SRR1663231.11625433.2	100.000	50	0	0	76	125	50	1	1.00e-16	93.5
					AT_AI939983.1	SRA:SRR1663231.1930993.2	100.000	50	0	0	76	125	50	1	1.00e-16	93.5
					AT_AI939983.1	SRA:SRR1663234.26726911.2	100.000	50	0	0	76	125	50	1	3.93e-17	93.5
					AT_AI939983.1	SRA:SRR1663241.27513690.2	100.000	50	0	0	76	125	50	1	4.26e-17	93.5
					AT_AI939983.1	SRA:SRR1663241.22379361.2	100.000	50	0	0	76	125	50	1	4.26e-17	93.5
					AT_AI939983.1	SRA:SRR1663245.11600819.2	100.000	50	0	0	76	125	50	1	4.96e-17	93.5
					AT_AI939983.1	SRA:SRR1663253.4971602.2	100.000	50	0	0	76	125	50	1	4.47e-17	93.5
					AT_AI939983.1	SRA:SRR1663241.20669651.1	100.000	50	0	0	77	126	1	50	4.26e-17	93.5
					AT_AI939983.1	SRA:SRR1663229.21118230.1	100.000	50	0	0	78	127	1	50	4.41e-17	93.5
					AT_AI939983.1	SRA:SRR1663260.15276196.2	100.000	50	0	0	78	127	50	1	4.47e-17	93.5
					AT_AI939983.1	SRA:SRR1663256.5276822.2	100.000	50	0	0	80	129	50	1	4.83e-17	93.5
					AT_AI939983.1	SRA:SRR1663264.29147382.2	100.000	50	0	0	80	129	1	50	4.98e-17	93.5
					AT_AI939983.1	SRA:SRR1663278.13321936.2	100.000	50	0	0	80	129	50	1	4.53e-17	93.5
					AT_AI939983.1	SRA:SRR1663238.24819386.2	100.000	50	0	0	81	130	1	50	3.98e-17	93.5
					AT_AI939983.1	SRA:SRR1663243.28631051.2	100.000	50	0	0	81	130	1	50	4.03e-17	93.5
					AT_AI939983.1	SRA:SRR1663243.26893629.2	100.000	50	0	0	81	130	1	50	4.03e-17	93.5
					AT_AI939983.1	SRA:SRR1663225.11140264.2	100.000	49	0	0	82	130	49	1	1.50e-16	91.6
					AT_AI939983.1	SRA:SRR1663250.10698571.2	100.000	50	0	0	82	131	1	50	3.92e-17	93.5
					AT_AI939983.1	SRA:SRR1663211.28584291.1	100.000	49	0	0	83	131	50	2	2.36e-16	91.6
					AT_AI939983.1	SRA:SRR1663245.12006594.2	100.000	50	0	0	83	132	1	50	4.96e-17	93.5
					AT_AI939983.1	SRA:SRR1663211.25759887.2	100.000	50	0	0	85	134	50	1	6.55e-17	93.5
					AT_AI939983.1	SRA:SRR1663214.19131663.2	100.000	50	0	0	85	134	1	50	8.13e-17	93.5
					AT_AI939983.1	SRA:SRR1663237.25524293.2	100.000	50	0	0	85	134	1	50	4.51e-17	93.5
					AT_AI939983.1	SRA:SRR1663245.28889201.2	100.000	50	0	0	85	134	50	1	4.96e-17	93.5
					AT_AI939983.1	SRA:SRR1663275.21854426.2	100.000	50	0	0	85	134	50	1	5.15e-17	93.5
					AT_AI939983.1	SRA:SRR1663231.20009775.2	100.000	49	0	0	88	136	49	1	3.60e-16	91.6
					AT_AI939983.1	SRA:SRR1663261.18530914.1	100.000	50	0	0	88	137	1	50	3.36e-17	93.5
					AT_AI939983.1	SRA:SRR1663261.13555368.1	100.000	50	0	0	88	137	1	50	3.36e-17	93.5
					AT_AI939983.1	SRA:SRR1663261.611918.1	100.000	50	0	0	88	137	1	50	3.36e-17	93.5
					AT_AI939983.1	SRA:SRR1663261.18265547.1	98.000	50	1	0	88	137	1	50	1.56e-15	87.9
					AT_AI939983.1	SRA:SRR1663281.4737844.2	100.000	50	0	0	88	137	1	50	2.87e-17	93.5
					AT_AI939983.1	SRA:SRR1663216.2281050.1	100.000	50	0	0	89	138	1	50	4.51e-17	93.5
					AT_AI939983.1	SRA:SRR1663223.20187668.1	100.000	50	0	0	89	138	1	50	4.93e-17	93.5
					AT_AI939983.1	SRA:SRR1663225.5914456.1	98.000	50	1	0	89	138	1	50	1.94e-15	87.9
					AT_AI939983.1	SRA:SRR1663255.34213005.1	100.000	50	0	0	89	138	1	50	5.15e-17	93.5
					AT_AI939983.1	SRA:SRR1663278.39200663.2	100.000	50	0	0	89	138	50	1	4.53e-17	93.5
					AT_AI939983.1	SRA:SRR1663210.1867031.1	100.000	50	0	0	90	139	1	50	6.55e-17	93.5
					AT_AI939983.1	SRA:SRR1663236.24785110.1	100.000	50	0	0	90	139	1	50	3.53e-17	93.5
					AT_AI939983.1	SRA:SRR1663236.22030529.1	100.000	50	0	0	90	139	1	50	3.53e-17	93.5
					AT_AI939983.1	SRA:SRR1663236.8376122.1	100.000	50	0	0	90	139	1	50	3.53e-17	93.5
					AT_AI939983.1	SRA:SRR1663236.24785110.1	100.000	50	0	0	90	139	1	50	3.53e-17	93.5
					AT_AI939983.1	SRA:SRR1663236.22030529.1	100.000	50	0	0	90	139	1	50	3.53e-17	93.5
					AT_AI939983.1	SRA:SRR1663236.8376122.1	100.000	50	0	0	90	139	1	50	3.53e-17	93.5
					AT_AI939983.1	SRA:SRR1663264.9539111.1	100.000	50	0	0	90	139	1	50	4.98e-17	93.5
					AT_AI939983.1	SRA:SRR1663255.41489009.2	100.000	50	0	0	91	140	50	1	5.15e-17	93.5
					AT_AI939983.1	SRA:SRR1663261.1049275.2	100.000	50	0	0	91	140	50	1	3.36e-17	93.5
					AT_AI939983.1	SRA:SRR1663256.22414492.2	100.000	50	0	0	95	144	1	50	4.83e-17	93.5
					AT_AI939983.1	SRA:SRR1663272.5505811.2	100.000	50	0	0	95	144	50	1	4.47e-17	93.5
					AT_AI939983.1	SRA:SRR1663274.23449689.2	97.959	49	1	0	100	148	1	49	6.40e-15	86.1
					AT_AI939983.1	SRA:SRR1663224.24684239.2	100.000	50	0	0	100	149	50	1	5.08e-17	93.5
					AT_AI939983.1	SRA:SRR1663241.39157162.2	100.000	50	0	0	100	149	50	1	4.26e-17	93.5
					AT_AI939983.1	SRA:SRR1663241.6804905.2	100.000	50	0	0	100	149	50	1	4.26e-17	93.5
					AT_AI939983.1	SRA:SRR1663241.4441263.2	100.000	50	0	0	100	149	50	1	4.26e-17	93.5
					AT_AI939983.1	SRA:SRR1663251.39483020.2	100.000	50	0	0	100	149	50	1	4.58e-17	93.5
					AT_AI939983.1	SRA:SRR1663255.37151334.1	100.000	50	0	0	100	149	1	50	5.15e-17	93.5
					AT_AI939983.1	SRA:SRR1663257.2558547.2	100.000	50	0	0	100	149	50	1	4.64e-17	93.5
					AT_AI939983.1	SRA:SRR1663259.41735149.2	100.000	50	0	0	100	149	50	1	5.63e-17	93.5
					AT_AI939983.1	SRA:SRR1663259.9757237.2	100.000	50	0	0	100	149	50	1	5.63e-17	93.5
					AT_AI939983.1	SRA:SRR1663261.18951493.2	98.000	50	1	0	100	149	50	1	1.56e-15	87.9
					AT_AI939983.1	SRA:SRR1663272.29642383.2	100.000	50	0	0	100	149	50	1	4.47e-17	93.5
					AT_AI939983.1	SRA:SRR1663274.30499637.2	100.000	50	0	0	100	149	1	50	3.83e-17	93.5
					AT_AI939983.1	SRA:SRR1663274.9676424.2	100.000	50	0	0	100	149	1	50	3.83e-17	93.5
					AT_AI939983.1	SRA:SRR1663275.41574708.2	100.000	50	0	0	100	149	50	1	5.15e-17	93.5
					AT_AI939983.1	SRA:SRR1663275.38353170.2	100.000	50	0	0	100	149	50	1	5.15e-17	93.5
					AT_AI939983.1	SRA:SRR1663275.18469377.2	100.000	50	0	0	100	149	50	1	5.15e-17	93.5
					AT_AI939983.1	SRA:SRR1663278.37956832.2	100.000	50	0	0	100	149	50	1	4.53e-17	93.5
					AT_AI939983.1	SRA:SRR1663278.34696280.2	100.000	50	0	0	100	149	50	1	4.53e-17	93.5
					AT_AI939983.1	SRA:SRR1663227.17465160.2	100.000	49	0	0	101	149	49	1	1.66e-16	91.6
					AT_AI939983.1	SRA:SRR1663230.17585454.2	100.000	49	0	0	101	149	49	1	1.82e-16	91.6
					AT_AI939983.1	SRA:SRR1663209.4366615.1	100.000	50	0	0	102	151	1	50	6.55e-17	93.5
					AT_AI939983.1	SRA:SRR1663249.40539869.1	100.000	50	0	0	102	151	1	50	4.48e-17	93.5
					AT_AI939983.1	SRA:SRR1663272.13321988.2	100.000	50	0	0	102	151	50	1	4.47e-17	93.5
					AT_AI939983.1	SRA:SRR1663221.26265235.1	100.000	50	0	0	103	152	50	1	5.03e-17	93.5
					AT_AI939983.1	SRA:SRR1663229.8810332.1	100.000	50	0	0	103	152	50	1	4.41e-17	93.5
					AT_AI939983.1	SRA:SRR1663241.37495852.1	100.000	50	0	0	103	152	1	50	4.26e-17	93.5
					AT_AI939983.1	SRA:SRR1663241.12572331.1	100.000	50	0	0	103	152	1	50	4.26e-17	93.5
					AT_AI939983.1	SRA:SRR1663221.33246170.1	100.000	50	0	0	104	153	50	1	5.03e-17	93.5
					AT_AI939983.1	SRA:SRR1663221.1276468.1	100.000	50	0	0	104	153	50	1	5.03e-17	93.5
					AT_AI939983.1	SRA:SRR1663246.23229437.1	98.000	50	1	0	104	153	50	1	1.78e-15	87.9
					AT_AI939983.1	SRA:SRR1663262.36558990.1	100.000	50	0	0	104	153	1	50	4.10e-17	93.5
					AT_AI939983.1	SRA:SRR1663274.9276730.1	100.000	50	0	0	104	153	50	1	3.83e-17	93.5
					AT_AI939983.1	SRA:SRR1663221.31566681.1	100.000	49	0	0	105	153	50	2	1.81e-16	91.6
					AT_AI939983.1	SRA:SRR1663221.36597795.1	100.000	50	0	0	105	154	50	1	5.03e-17	93.5
					AT_AI939983.1	SRA:SRR1663221.38530698.1	100.000	50	0	0	106	155	50	1	5.03e-17	93.5
					AT_AI939983.1	SRA:SRR1663229.27747026.1	100.000	50	0	0	106	155	50	1	4.41e-17	93.5
					AT_AI939983.1	SRA:SRR1663250.27821758.2	100.000	50	0	0	106	155	50	1	3.92e-17	93.5
					AT_AI939983.1	SRA:SRR1663251.23673745.1	100.000	50	0	0	106	155	50	1	4.58e-17	93.5
					AT_AI939983.1	SRA:SRR1663254.12607589.1	100.000	50	0	0	106	155	50	1	3.64e-17	93.5
					AT_AI939983.1	SRA:SRR1663255.489923.2	100.000	50	0	0	106	155	50	1	5.15e-17	93.5
					AT_AI939983.1	SRA:SRR1663262.32111988.1	96.000	50	2	0	106	155	50	1	8.89e-14	82.4
					AT_AI939983.1	SRA:SRR1663273.43047984.1	100.000	50	0	0	107	156	1	50	5.21e-17	93.5
					AT_AI939983.1	SRA:SRR1663232.14973526.1	98.000	50	1	0	108	157	50	1	4.66e-15	87.9
					AT_AI939983.1	SRA:SRR1663256.8144115.1	100.000	50	0	0	108	157	50	1	4.83e-17	93.5
					AT_AI939983.1	SRA:SRR1663259.25791574.1	100.000	50	0	0	109	158	50	1	5.63e-17	93.5
					AT_AI939983.1	SRA:SRR1663280.40385878.1	100.000	49	0	0	110	158	50	2	1.61e-16	91.6
					AT_AI939983.1	SRA:SRR1663261.9246553.2	100.000	50	0	0	110	159	50	1	3.36e-17	93.5
					AT_AI939983.1	SRA:SRR1663261.1495257.2	100.000	50	0	0	110	159	50	1	3.36e-17	93.5
					AT_AI939983.1	SRA:SRR1663270.5538745.2	100.000	50	0	0	110	159	50	1	4.46e-17	93.5
					AT_AI939983.1	SRA:SRR1663216.16373760.1	100.000	50	0	0	111	160	1	50	4.51e-17	93.5
					AT_AI939983.1	SRA:SRR1663242.31524052.1	100.000	50	0	0	113	162	1	50	4.34e-17	93.5
					AT_AI939983.1	SRA:SRR1663268.26660053.1	100.000	50	0	0	113	162	1	50	5.03e-17	93.5
					AT_AI939983.1	SRA:SRR1663277.144912.1	100.000	50	0	0	113	162	50	1	4.59e-17	93.5
					AT_AI939983.1	SRA:SRR1663213.31538957.1	100.000	49	0	0	114	162	2	50	2.92e-16	91.6
					AT_AI939983.1	SRA:SRR1663223.7762359.1	100.000	49	0	0	114	162	2	50	1.77e-16	91.6
					AT_AI939983.1	SRA:SRR1663227.1093918.2	100.000	49	0	0	114	162	49	1	1.66e-16	91.6
					AT_AI939983.1	SRA:SRR1663233.382089.1	100.000	49	0	0	114	162	2	50	3.60e-16	91.6
					AT_AI939983.1	SRA:SRR1663231.22255527.1	100.000	49	0	0	114	162	2	50	3.60e-16	91.6
					AT_AI939983.1	SRA:SRR1663231.23578741.1	95.918	49	2	0	114	162	2	50	7.80e-13	80.5
					AT_AI939983.1	SRA:SRR1663240.30116417.1	100.000	49	0	0	114	162	2	50	1.34e-16	91.6
					AT_AI939983.1	SRA:SRR1663267.7592011.1	100.000	49	0	0	114	162	2	50	1.33e-16	91.6
					AT_AI939983.1	SRA:SRR1663215.15180963.2	100.000	50	0	0	114	163	1	50	8.13e-17	93.5
					AT_AI939983.1	SRA:SRR1663214.6737056.1	100.000	50	0	0	114	163	1	50	8.13e-17	93.5
					AT_AI939983.1	SRA:SRR1663213.24072402.1	100.000	50	0	0	114	163	1	50	8.13e-17	93.5
					AT_AI939983.1	SRA:SRR1663213.8856582.1	100.000	50	0	0	114	163	1	50	8.13e-17	93.5
					AT_AI939983.1	SRA:SRR1663222.20441436.1	100.000	50	0	0	114	163	1	50	4.14e-17	93.5
					AT_AI939983.1	SRA:SRR1663227.9229100.1	98.000	50	1	0	114	163	1	50	2.14e-15	87.9
					AT_AI939983.1	SRA:SRR1663229.27751032.1	100.000	50	0	0	114	163	1	50	4.41e-17	93.5
					AT_AI939983.1	SRA:SRR1663233.13823254.1	100.000	50	0	0	114	163	1	50	1.00e-16	93.5
					AT_AI939983.1	SRA:SRR1663233.51159435.1	98.000	50	1	0	114	163	1	50	4.66e-15	87.9
					AT_AI939983.1	SRA:SRR1663234.22559860.1	100.000	50	0	0	114	163	1	50	3.93e-17	93.5
					AT_AI939983.1	SRA:SRR1663235.17382273.1	100.000	50	0	0	114	163	1	50	4.67e-17	93.5
					AT_AI939983.1	SRA:SRR1663236.8580851.1	100.000	50	0	0	114	163	1	50	3.53e-17	93.5
					AT_AI939983.1	SRA:SRR1663236.8580851.1	100.000	50	0	0	114	163	1	50	3.53e-17	93.5
					AT_AI939983.1	SRA:SRR1663240.19622894.1	100.000	50	0	0	114	163	1	50	3.72e-17	93.5
					AT_AI939983.1	SRA:SRR1663240.5248264.1	100.000	50	0	0	114	163	1	50	3.72e-17	93.5
					AT_AI939983.1	SRA:SRR1663242.17376463.1	100.000	50	0	0	114	163	1	50	4.34e-17	93.5
					AT_AI939983.1	SRA:SRR1663247.14455352.2	100.000	50	0	0	114	163	1	50	4.02e-17	93.5
					AT_AI939983.1	SRA:SRR1663253.24105391.1	100.000	50	0	0	114	163	1	50	4.47e-17	93.5
					AT_AI939983.1	SRA:SRR1663255.9311569.1	100.000	50	0	0	114	163	1	50	5.15e-17	93.5
					AT_AI939983.1	SRA:SRR1663264.19946114.1	100.000	50	0	0	114	163	1	50	4.98e-17	93.5
					AT_AI939983.1	SRA:SRR1663265.15587310.1	100.000	50	0	0	114	163	1	50	3.76e-17	93.5
					AT_AI939983.1	SRA:SRR1663268.46485362.1	100.000	50	0	0	114	163	1	50	5.03e-17	93.5
					AT_AI939983.1	SRA:SRR1663269.3672045.1	100.000	50	0	0	114	163	1	50	4.03e-17	93.5
					AT_AI939983.1	SRA:SRR1663274.21067370.2	100.000	50	0	0	114	163	1	50	3.83e-17	93.5
					AT_AI939983.1	SRA:SRR1663275.4070819.1	100.000	50	0	0	114	163	1	50	5.15e-17	93.5
					AT_AI939983.1	SRA:SRR1663278.29483106.1	100.000	50	0	0	114	163	1	50	4.53e-17	93.5
					AT_AI939983.1	SRA:SRR1663223.45069488.1	96.078	51	1	1	114	164	1	50	1.07e-13	82.4
					AT_AI939983.1	SRA:SRR1663233.3741575.1	100.000	49	0	0	115	163	2	50	3.60e-16	91.6
					AT_AI939983.1	SRA:SRR1663231.11031531.1	100.000	50	0	0	115	164	1	50	1.00e-16	93.5
					AT_AI939983.1	SRA:SRR1663216.34445327.1	100.000	47	0	0	116	162	4	50	2.10e-15	87.9
					AT_AI939983.1	SRA:SRR1663241.16490040.1	100.000	50	0	0	116	165	1	50	4.26e-17	93.5
					AT_AI939983.1	SRA:SRR1663244.11721285.1	100.000	50	0	0	116	165	1	50	4.52e-17	93.5
					AT_AI939983.1	SRA:SRR1663255.38364637.1	100.000	50	0	0	116	165	1	50	5.15e-17	93.5
					AT_AI939983.1	SRA:SRR1663228.6838402.1	100.000	50	0	0	117	166	1	50	4.61e-17	93.5
					AT_AI939983.1	SRA:SRR1663228.5757325.1	100.000	50	0	0	117	166	1	50	4.61e-17	93.5
					AT_AI939983.1	SRA:SRR1663245.34507923.1	100.000	50	0	0	117	166	1	50	4.96e-17	93.5
					AT_AI939983.1	SRA:SRR1663250.26729008.2	100.000	50	0	0	117	166	1	50	3.92e-17	93.5
					AT_AI939983.1	SRA:SRR1663269.18710208.1	100.000	50	0	0	117	166	1	50	4.03e-17	93.5
					AT_AI939983.1	SRA:SRR1663274.30321523.2	100.000	50	0	0	117	166	1	50	3.83e-17	93.5
					AT_AI939983.1	SRA:SRR1663210.4058416.1	100.000	50	0	0	118	167	1	50	6.55e-17	93.5
					AT_AI939983.1	SRA:SRR1663209.300778.1	100.000	50	0	0	118	167	1	50	6.55e-17	93.5
					AT_AI939983.1	SRA:SRR1663232.4161161.1	100.000	50	0	0	118	167	1	50	1.00e-16	93.5
					AT_AI939983.1	SRA:SRR1663241.851639.1	100.000	50	0	0	118	167	1	50	4.26e-17	93.5
					AT_AI939983.1	SRA:SRR1663257.24477266.1	100.000	50	0	0	118	167	1	50	4.64e-17	93.5
					AT_AI939983.1	SRA:SRR1663257.6763900.1	100.000	50	0	0	118	167	1	50	4.64e-17	93.5
					AT_AI939983.1	SRA:SRR1663278.12042247.1	100.000	50	0	0	118	167	1	50	4.53e-17	93.5
					AT_AI939983.1	SRA:SRR1663210.4142637.1	100.000	50	0	0	119	168	1	50	6.55e-17	93.5
					AT_AI939983.1	SRA:SRR1663210.2888431.1	100.000	50	0	0	119	168	1	50	6.55e-17	93.5
					AT_AI939983.1	SRA:SRR1663224.13456557.1	100.000	50	0	0	119	168	50	1	5.08e-17	93.5
					AT_AI939983.1	SRA:SRR1663224.13027936.1	100.000	50	0	0	119	168	1	50	5.08e-17	93.5
					AT_AI939983.1	SRA:SRR1663245.25335262.1	100.000	50	0	0	119	168	1	50	4.96e-17	93.5
					AT_AI939983.1	SRA:SRR1663273.22963594.1	100.000	50	0	0	119	168	1	50	5.21e-17	93.5
					AT_AI939983.1	SRA:SRR1663278.18983474.1	100.000	50	0	0	119	168	1	50	4.53e-17	93.5
					AT_AI939983.1	SRA:SRR1663211.1958111.1	100.000	50	0	0	120	169	50	1	6.55e-17	93.5
					AT_AI939983.1	SRA:SRR1663221.1688053.1	100.000	50	0	0	120	169	50	1	5.03e-17	93.5
					AT_AI939983.1	SRA:SRR1663232.16976635.2	100.000	50	0	0	120	169	50	1	1.00e-16	93.5
					AT_AI939983.1	SRA:SRR1663231.12723586.1	98.000	50	1	0	120	169	50	1	4.66e-15	87.9
					AT_AI939983.1	SRA:SRR1663240.20643555.2	100.000	50	0	0	120	169	50	1	3.72e-17	93.5
					AT_AI939983.1	SRA:SRR1663241.26436120.2	100.000	50	0	0	120	169	50	1	4.26e-17	93.5
					AT_AI939983.1	SRA:SRR1663258.9061409.2	100.000	50	0	0	120	169	50	1	4.55e-17	93.5
					AT_AI939983.1	SRA:SRR1663259.18690889.2	100.000	50	0	0	120	169	50	1	5.63e-17	93.5
					AT_AI939983.1	SRA:SRR1663273.11682748.1	100.000	50	0	0	120	169	50	1	5.21e-17	93.5
					AT_AI939983.1	SRA:SRR1663275.33111373.1	100.000	50	0	0	120	169	1	50	5.15e-17	93.5
					AT_AI939983.1	SRA:SRR1663213.6741651.2	100.000	49	0	0	121	169	49	1	2.92e-16	91.6
					AT_AI939983.1	SRA:SRR1663213.2092552.2	100.000	49	0	0	121	169	49	1	2.92e-16	91.6
					AT_AI939983.1	SRA:SRR1663213.1326527.2	100.000	49	0	0	121	169	49	1	2.92e-16	91.6
					AT_AI939983.1	SRA:SRR1663227.11654080.2	98.000	50	1	0	122	171	50	1	2.14e-15	87.9
					AT_AI939983.1	SRA:SRR1663229.21711014.1	100.000	50	0	0	122	171	50	1	4.41e-17	93.5
					AT_AI939983.1	SRA:SRR1663275.27477649.2	100.000	50	0	0	122	171	50	1	5.15e-17	93.5
					AT_AI939983.1	SRA:SRR1663223.30113618.1	100.000	50	0	0	124	173	50	1	4.93e-17	93.5
					AT_AI939983.1	SRA:SRR1663247.28318055.1	100.000	50	0	0	124	173	50	1	4.02e-17	93.5
					AT_AI939983.1	SRA:SRR1663247.19556506.1	100.000	50	0	0	124	173	50	1	4.02e-17	93.5
					AT_AI939983.1	SRA:SRR1663268.45528715.2	100.000	50	0	0	124	173	50	1	5.03e-17	93.5
					AT_AI939983.1	SRA:SRR1663268.8724275.2	100.000	50	0	0	124	173	50	1	5.03e-17	93.5
					AT_AI939983.1	SRA:SRR1663223.43189065.1	100.000	49	0	0	127	175	2	50	1.77e-16	91.6
					AT_AI939983.1	SRA:SRR1663229.32595882.1	98.000	50	1	0	128	177	1	50	2.05e-15	87.9
					AT_AI939983.1	SRA:SRR1663241.4399186.1	100.000	50	0	0	128	177	1	50	4.26e-17	93.5
					AT_AI939983.1	SRA:SRR1663279.18124470.1	100.000	50	0	0	128	177	1	50	4.41e-17	93.5
					AT_AI939983.1	SRA:SRR1663235.2468842.2	100.000	50	0	0	129	178	50	1	4.67e-17	93.5
					AT_AI939983.1	SRA:SRR1663278.14653658.2	100.000	50	0	0	129	178	50	1	4.53e-17	93.5
					AT_AI939983.1	SRA:SRR1663247.1099435.1	100.000	50	0	0	130	179	1	50	4.02e-17	93.5
					AT_AI939983.1	SRA:SRR1663259.427482.2	100.000	50	0	0	130	179	50	1	5.63e-17	93.5
					AT_AI939983.1	SRA:SRR1663278.6947472.1	100.000	50	0	0	130	179	1	50	4.53e-17	93.5
					AT_AI939983.1	SRA:SRR1663223.33271618.2	100.000	49	0	0	132	180	1	49	1.77e-16	91.6
					AT_AI939983.1	SRA:SRR1663225.5914456.2	100.000	49	0	0	132	180	49	1	1.50e-16	91.6
					AT_AI939983.1	SRA:SRR1663259.4506135.2	100.000	50	0	0	133	182	1	50	5.63e-17	93.5
					AT_AI939983.1	SRA:SRR1663260.37249259.2	100.000	50	0	0	133	182	1	50	4.47e-17	93.5
					AT_AI939983.1	SRA:SRR1663260.3516709.2	100.000	50	0	0	133	182	1	50	4.47e-17	93.5
					AT_AI939983.1	SRA:SRR1663250.20176803.2	100.000	50	0	0	134	183	1	50	3.92e-17	93.5
					AT_AI939983.1	SRA:SRR1663269.27134214.1	98.000	50	1	0	135	184	1	50	1.88e-15	87.9
					AT_AI939983.1	SRA:SRR1663278.1178044.1	100.000	50	0	0	135	184	1	50	4.53e-17	93.5
					AT_AI939983.1	SRA:SRR1663224.928326.2	100.000	50	0	0	136	185	50	1	5.08e-17	93.5
					AT_AI939983.1	SRA:SRR1663275.5834222.2	100.000	50	0	0	136	185	50	1	5.15e-17	93.5
					AT_AI939983.1	SRA:SRR1663221.36319336.2	100.000	49	0	0	137	185	1	49	1.81e-16	91.6
					AT_AI939983.1	SRA:SRR1663229.612506.2	100.000	50	0	0	137	186	50	1	4.41e-17	93.5
					AT_AI939983.1	SRA:SRR1663272.13824996.2	98.000	50	1	0	137	186	50	1	2.08e-15	87.9
					AT_AI939983.1	SRA:SRR1663278.5709281.2	100.000	50	0	0	137	186	50	1	4.53e-17	93.5
					AT_AI939983.1	SRA:SRR1663280.14296857.2	100.000	50	0	0	137	186	50	1	4.46e-17	93.5
					AT_AI939983.1	SRA:SRR1663223.19796914.2	100.000	49	0	0	138	186	1	49	1.77e-16	91.6
					AT_AI939983.1	SRA:SRR1663213.22776777.1	100.000	50	0	0	138	187	1	50	8.13e-17	93.5
					AT_AI939983.1	SRA:SRR1663234.32565890.1	100.000	50	0	0	138	187	1	50	3.93e-17	93.5
					AT_AI939983.1	SRA:SRR1663234.25324317.1	100.000	50	0	0	138	187	1	50	3.93e-17	93.5
					AT_AI939983.1	SRA:SRR1663234.6800198.1	100.000	50	0	0	138	187	1	50	3.93e-17	93.5
					AT_AI939983.1	SRA:SRR1663235.13242058.1	98.000	50	1	0	138	187	1	50	2.17e-15	87.9
					AT_AI939983.1	SRA:SRR1663247.24092211.2	100.000	50	0	0	138	187	1	50	4.02e-17	93.5
					AT_AI939983.1	SRA:SRR1663247.17044507.2	100.000	50	0	0	138	187	1	50	4.02e-17	93.5
					AT_AI939983.1	SRA:SRR1663259.35020729.1	100.000	50	0	0	138	187	1	50	5.63e-17	93.5
					AT_AI939983.1	SRA:SRR1663259.17418775.1	100.000	50	0	0	138	187	1	50	5.63e-17	93.5
					AT_AI939983.1	SRA:SRR1663230.4733289.1	100.000	49	0	0	139	187	2	50	1.82e-16	91.6
					AT_AI939983.1	SRA:SRR1663262.2465357.1	100.000	49	0	0	139	187	2	50	1.48e-16	91.6
					AT_AI939983.1	SRA:SRR1663270.13740059.1	100.000	49	0	0	139	187	2	50	1.60e-16	91.6
					AT_AI939983.1	SRA:SRR1663270.7112906.1	100.000	49	0	0	139	187	2	50	1.60e-16	91.6
					AT_AI939983.1	SRA:SRR1663241.26601870.1	100.000	50	0	0	139	188	1	50	4.26e-17	93.5
					AT_AI939983.1	SRA:SRR1663241.21370952.1	100.000	50	0	0	139	188	1	50	4.26e-17	93.5
					AT_AI939983.1	SRA:SRR1663246.26148646.2	100.000	50	0	0	139	188	50	1	3.83e-17	93.5
					AT_AI939983.1	SRA:SRR1663268.2132289.1	98.000	50	1	0	139	188	1	50	2.34e-15	87.9
					AT_AI939983.1	SRA:SRR1663235.16898621.1	100.000	50	0	0	140	189	1	50	4.67e-17	93.5
					AT_AI939983.1	SRA:SRR1663262.12533251.1	100.000	50	0	0	140	189	1	50	4.10e-17	93.5
					AT_AI939983.1	SRA:SRR1663264.34353996.1	100.000	50	0	0	140	189	1	50	4.98e-17	93.5
					AT_AI939983.1	SRA:SRR1663269.34013637.1	100.000	50	0	0	140	189	1	50	4.03e-17	93.5
					AT_AI939983.1	SRA:SRR1663278.23718781.1	100.000	50	0	0	140	189	1	50	4.53e-17	93.5
					AT_AI939983.1	SRA:SRR1663210.1476038.2	100.000	50	0	0	141	190	50	1	6.55e-17	93.5
					AT_AI939983.1	SRA:SRR1663231.12114879.1	100.000	50	0	0	141	190	1	50	1.00e-16	93.5
					AT_AI939983.1	SRA:SRR1663236.28262298.2	100.000	50	0	0	141	190	50	1	3.53e-17	93.5
					AT_AI939983.1	SRA:SRR1663236.19297887.2	100.000	50	0	0	141	190	50	1	3.53e-17	93.5
					AT_AI939983.1	SRA:SRR1663236.28262298.2	100.000	50	0	0	141	190	50	1	3.53e-17	93.5
					AT_AI939983.1	SRA:SRR1663236.19297887.2	100.000	50	0	0	141	190	50	1	3.53e-17	93.5
					AT_AI939983.1	SRA:SRR1663251.15263428.2	100.000	50	0	0	141	190	50	1	4.58e-17	93.5
					AT_AI939983.1	SRA:SRR1663251.867260.2	100.000	50	0	0	141	190	50	1	4.58e-17	93.5
					AT_AI939983.1	SRA:SRR1663257.30835899.2	100.000	50	0	0	141	190	50	1	4.64e-17	93.5
					AT_AI939983.1	SRA:SRR1663259.36780503.2	100.000	50	0	0	141	190	50	1	5.63e-17	93.5
					AT_AI939983.1	SRA:SRR1663271.30938048.2	100.000	50	0	0	141	190	50	1	4.14e-17	93.5
					AT_AI939983.1	SRA:SRR1663279.35636895.1	100.000	50	0	0	141	190	1	50	4.41e-17	93.5
					AT_AI939983.1	SRA:SRR1663213.29072940.2	100.000	49	0	0	142	190	49	1	2.92e-16	91.6
					AT_AI939983.1	SRA:SRR1663233.46889234.2	100.000	49	0	0	142	190	49	1	3.60e-16	91.6
					AT_AI939983.1	SRA:SRR1663211.31679100.2	100.000	50	0	0	142	191	1	50	6.55e-17	93.5
					AT_AI939983.1	SRA:SRR1663245.43857216.2	100.000	50	0	0	142	191	50	1	4.96e-17	93.5
					AT_AI939983.1	SRA:SRR1663255.9311569.2	100.000	50	0	0	142	191	50	1	5.15e-17	93.5
					AT_AI939983.1	SRA:SRR1663261.31022893.2	100.000	50	0	0	142	191	50	1	3.36e-17	93.5
					AT_AI939983.1	SRA:SRR1663261.14853617.2	100.000	50	0	0	142	191	50	1	3.36e-17	93.5
					AT_AI939983.1	SRA:SRR1663280.39284854.1	96.000	50	2	0	142	191	1	50	9.66e-14	82.4
					AT_AI939983.1	SRA:SRR1663242.18250620.2	100.000	50	0	0	143	192	50	1	4.34e-17	93.5
					AT_AI939983.1	SRA:SRR1663271.28796550.2	100.000	50	0	0	143	192	50	1	4.14e-17	93.5
					AT_AI939983.1	SRA:SRR1663271.13666221.1	100.000	50	0	0	143	192	1	50	4.14e-17	93.5
					AT_AI939983.1	SRA:SRR1663224.157251.1	100.000	45	0	0	144	188	1	45	3.06e-14	84.2
					AT_AI939983.1	SRA:SRR1663274.28812993.2	100.000	47	0	0	144	190	47	1	1.78e-15	87.9
					AT_AI939983.1	SRA:SRR1663228.6838402.2	100.000	50	0	0	144	193	50	1	4.61e-17	93.5
					AT_AI939983.1	SRA:SRR1663232.1435286.2	100.000	50	0	0	144	193	50	1	1.00e-16	93.5
					AT_AI939983.1	SRA:SRR1663233.6475757.1	98.000	50	1	0	144	193	1	50	4.66e-15	87.9
					AT_AI939983.1	SRA:SRR1663241.27486537.1	100.000	50	0	0	144	193	1	50	4.26e-17	93.5
					AT_AI939983.1	SRA:SRR1663241.20669651.2	100.000	50	0	0	144	193	50	1	4.26e-17	93.5
					AT_AI939983.1	SRA:SRR1663264.45465522.2	100.000	50	0	0	144	193	50	1	4.98e-17	93.5
					AT_AI939983.1	SRA:SRR1663279.30580539.2	100.000	50	0	0	144	193	50	1	4.41e-17	93.5
					AT_AI939983.1	SRA:SRR1663223.20187668.2	100.000	49	0	0	145	193	49	1	1.77e-16	91.6
					AT_AI939983.1	SRA:SRR1663230.35862134.2	100.000	49	0	0	145	193	49	1	1.82e-16	91.6
					AT_AI939983.1	SRA:SRR1663210.6488682.2	100.000	50	0	0	146	195	50	1	6.55e-17	93.5
					AT_AI939983.1	SRA:SRR1663221.23233996.2	100.000	50	0	0	146	195	50	1	5.03e-17	93.5
					AT_AI939983.1	SRA:SRR1663233.382089.2	100.000	50	0	0	146	195	50	1	1.00e-16	93.5
					AT_AI939983.1	SRA:SRR1663236.12956354.2	100.000	50	0	0	146	195	50	1	3.53e-17	93.5
					AT_AI939983.1	SRA:SRR1663236.12956354.2	100.000	50	0	0	146	195	50	1	3.53e-17	93.5
					AT_AI939983.1	SRA:SRR1663223.22918900.2	100.000	49	0	0	149	197	49	1	1.77e-16	91.6
					AT_AI939983.1	SRA:SRR1663229.31376353.2	100.000	49	0	0	149	197	49	1	1.59e-16	91.6
					AT_AI939983.1	SRA:SRR1663257.9761292.1	100.000	49	0	0	149	197	2	50	1.67e-16	91.6
					AT_AI939983.1	SRA:SRR1663269.14581273.1	100.000	49	0	0	149	197	2	50	1.45e-16	91.6
					AT_AI939983.1	SRA:SRR1663275.44742753.1	100.000	49	0	0	149	197	2	50	1.85e-16	91.6
					AT_AI939983.1	SRA:SRR1663275.28302239.1	100.000	49	0	0	149	197	2	50	1.85e-16	91.6
					AT_AI939983.1	SRA:SRR1663227.11313088.1	98.000	50	1	0	149	198	1	50	2.14e-15	87.9
					AT_AI939983.1	SRA:SRR1663230.48581496.1	96.000	50	2	0	149	198	1	50	1.10e-13	82.4
					AT_AI939983.1	SRA:SRR1663268.14163420.1	100.000	50	0	0	149	198	1	50	5.03e-17	93.5
					AT_AI939983.1	SRA:SRR1663210.4373072.1	100.000	50	0	0	150	199	1	50	6.55e-17	93.5
					AT_AI939983.1	SRA:SRR1663272.2560527.1	100.000	50	0	0	150	199	1	50	4.47e-17	93.5
					AT_AI939983.1	SRA:SRR1663222.23007385.1	100.000	49	0	0	151	199	2	50	1.49e-16	91.6
					AT_AI939983.1	SRA:SRR1663222.8827753.1	100.000	49	0	0	151	199	2	50	1.49e-16	91.6
					AT_AI939983.1	SRA:SRR1663222.2967356.1	100.000	49	0	0	151	199	2	50	1.49e-16	91.6
					AT_AI939983.1	SRA:SRR1663243.23844755.1	100.000	49	0	0	151	199	1	49	1.45e-16	91.6
					AT_AI939983.1	SRA:SRR1663216.487932.1	100.000	50	0	0	151	200	1	50	4.51e-17	93.5
					AT_AI939983.1	SRA:SRR1663223.9618632.1	100.000	50	0	0	151	200	1	50	4.93e-17	93.5
					AT_AI939983.1	SRA:SRR1663224.6848087.1	100.000	50	0	0	151	200	1	50	5.08e-17	93.5
					AT_AI939983.1	SRA:SRR1663228.15937345.1	100.000	50	0	0	151	200	1	50	4.61e-17	93.5
					AT_AI939983.1	SRA:SRR1663228.38286.1	100.000	50	0	0	151	200	1	50	4.61e-17	93.5
					AT_AI939983.1	SRA:SRR1663230.48112474.1	100.000	50	0	0	151	200	1	50	5.07e-17	93.5
					AT_AI939983.1	SRA:SRR1663230.43419679.1	100.000	50	0	0	151	200	1	50	5.07e-17	93.5
					AT_AI939983.1	SRA:SRR1663239.11749806.1	98.000	50	1	0	151	200	1	50	1.93e-15	87.9
					AT_AI939983.1	SRA:SRR1663243.34262601.1	100.000	50	0	0	151	200	1	50	4.03e-17	93.5
					AT_AI939983.1	SRA:SRR1663253.26065948.1	100.000	50	0	0	151	200	1	50	4.47e-17	93.5
					AT_AI939983.1	SRA:SRR1663253.16383039.1	100.000	50	0	0	151	200	1	50	4.47e-17	93.5
					AT_AI939983.1	SRA:SRR1663254.21830454.1	100.000	50	0	0	151	200	1	50	3.64e-17	93.5
					AT_AI939983.1	SRA:SRR1663258.8174340.2	100.000	50	0	0	151	200	50	1	4.55e-17	93.5
					AT_AI939983.1	SRA:SRR1663258.27674826.1	96.000	50	2	0	151	200	1	50	9.85e-14	82.4
					AT_AI939983.1	SRA:SRR1663259.16037612.1	100.000	50	0	0	151	200	1	50	5.63e-17	93.5
					AT_AI939983.1	SRA:SRR1663265.5077507.1	100.000	50	0	0	151	200	1	50	3.76e-17	93.5
					AT_AI939983.1	SRA:SRR1663213.29912503.1	100.000	46	0	0	152	197	5	50	1.36e-14	86.1
					AT_AI939983.1	SRA:SRR1663224.35490985.1	100.000	50	0	0	152	201	1	50	5.08e-17	93.5
					AT_AI939983.1	SRA:SRR1663224.7645663.2	100.000	50	0	0	152	201	50	1	5.08e-17	93.5
					AT_AI939983.1	SRA:SRR1663230.49583370.1	100.000	50	0	0	152	201	1	50	5.07e-17	93.5
					AT_AI939983.1	SRA:SRR1663241.16490040.2	100.000	50	0	0	152	201	50	1	4.26e-17	93.5
					AT_AI939983.1	SRA:SRR1663250.26857640.1	100.000	50	0	0	152	201	1	50	3.92e-17	93.5
					AT_AI939983.1	SRA:SRR1663255.34213005.2	100.000	50	0	0	152	201	50	1	5.15e-17	93.5
					AT_AI939983.1	SRA:SRR1663257.25618160.1	100.000	50	0	0	152	201	1	50	4.64e-17	93.5
					AT_AI939983.1	SRA:SRR1663260.18829235.1	98.000	50	1	0	152	201	1	50	2.08e-15	87.9
					AT_AI939983.1	SRA:SRR1663260.15200326.1	98.000	50	1	0	152	201	1	50	2.08e-15	87.9
					AT_AI939983.1	SRA:SRR1663268.32833594.1	100.000	50	0	0	152	201	1	50	5.03e-17	93.5
					AT_AI939983.1	SRA:SRR1663268.32240311.1	100.000	50	0	0	152	201	1	50	5.03e-17	93.5
					AT_AI939983.1	SRA:SRR1663269.15944618.1	100.000	50	0	0	152	201	1	50	4.03e-17	93.5
					AT_AI939983.1	SRA:SRR1663272.4791694.1	100.000	50	0	0	152	201	50	1	4.47e-17	93.5
					AT_AI939983.1	SRA:SRR1663275.19694723.2	100.000	50	0	0	152	201	50	1	5.15e-17	93.5
					AT_AI939983.1	SRA:SRR1663213.20212097.2	100.000	49	0	0	153	201	49	1	2.92e-16	91.6
					AT_AI939983.1	SRA:SRR1663213.19623489.2	100.000	49	0	0	153	201	49	1	2.92e-16	91.6
					AT_AI939983.1	SRA:SRR1663214.4150749.1	100.000	50	0	0	153	202	1	50	8.13e-17	93.5
					AT_AI939983.1	SRA:SRR1663230.48371386.1	100.000	50	0	0	153	202	1	50	5.07e-17	93.5
					AT_AI939983.1	SRA:SRR1663230.14531061.1	100.000	50	0	0	153	202	1	50	5.07e-17	93.5
					AT_AI939983.1	SRA:SRR1663254.9792733.1	100.000	50	0	0	153	202	1	50	3.64e-17	93.5
					AT_AI939983.1	SRA:SRR1663255.35818823.1	100.000	50	0	0	153	202	1	50	5.15e-17	93.5
					AT_AI939983.1	SRA:SRR1663255.19860958.1	100.000	50	0	0	153	202	1	50	5.15e-17	93.5
					AT_AI939983.1	SRA:SRR1663280.7084680.1	100.000	50	0	0	153	202	1	50	4.46e-17	93.5
					AT_AI939983.1	SRA:SRR1663215.14305768.2	98.000	50	1	0	154	203	50	1	3.78e-15	87.9
					AT_AI939983.1	SRA:SRR1663255.21809232.1	100.000	50	0	0	154	203	1	50	5.15e-17	93.5
					AT_AI939983.1	SRA:SRR1663255.8320764.1	100.000	50	0	0	154	203	1	50	5.15e-17	93.5
					AT_AI939983.1	SRA:SRR1663255.1868083.1	100.000	50	0	0	154	203	1	50	5.15e-17	93.5
					AT_AI939983.1	SRA:SRR1663260.22088642.2	100.000	50	0	0	154	203	50	1	4.47e-17	93.5
					AT_AI939983.1	SRA:SRR1663271.5425575.1	100.000	50	0	0	154	203	1	50	4.14e-17	93.5
					AT_AI939983.1	SRA:SRR1663245.11769139.1	97.778	45	1	0	155	199	1	45	1.39e-12	78.7
					AT_AI939983.1	SRA:SRR1663224.8171183.2	100.000	50	0	0	155	204	1	50	5.08e-17	93.5
					AT_AI939983.1	SRA:SRR1663223.26840315.2	100.000	49	0	0	156	204	49	1	1.77e-16	91.6
					AT_AI939983.1	SRA:SRR1663210.9382093.2	100.000	50	0	0	157	206	1	50	6.55e-17	93.5
					AT_AI939983.1	SRA:SRR1663232.7893856.2	100.000	50	0	0	157	206	1	50	1.00e-16	93.5
					AT_AI939983.1	SRA:SRR1663252.12261740.2	100.000	50	0	0	157	206	1	50	3.53e-17	93.5
					AT_AI939983.1	SRA:SRR1663265.31146872.1	100.000	50	0	0	157	206	1	50	3.76e-17	93.5
					AT_AI939983.1	SRA:SRR1663269.19857207.1	100.000	50	0	0	157	206	1	50	4.03e-17	93.5
					AT_AI939983.1	SRA:SRR1663269.447719.1	100.000	50	0	0	157	206	1	50	4.03e-17	93.5
					AT_AI939983.1	SRA:SRR1663213.9747180.1	100.000	50	0	0	158	207	1	50	8.13e-17	93.5
					AT_AI939983.1	SRA:SRR1663213.9518137.2	100.000	50	0	0	158	207	1	50	8.13e-17	93.5
					AT_AI939983.1	SRA:SRR1663250.18171222.2	100.000	50	0	0	158	207	1	50	3.92e-17	93.5
					AT_AI939983.1	SRA:SRR1663252.31919498.2	96.000	50	2	0	158	207	1	50	7.65e-14	82.4
					AT_AI939983.1	SRA:SRR1663264.8093563.1	100.000	50	0	0	158	207	1	50	4.98e-17	93.5
					AT_AI939983.1	SRA:SRR1663266.14866515.1	100.000	50	0	0	158	207	1	50	4.98e-17	93.5
					AT_AI939983.1	SRA:SRR1663269.18710208.2	100.000	50	0	0	159	208	50	1	4.03e-17	93.5
					AT_AI939983.1	SRA:SRR1663237.12543900.2	100.000	50	0	0	161	210	50	1	4.51e-17	93.5
					AT_AI939983.1	SRA:SRR1663251.7590713.2	100.000	50	0	0	161	210	50	1	4.58e-17	93.5
					AT_AI939983.1	SRA:SRR1663258.12698044.2	100.000	50	0	0	161	210	50	1	4.55e-17	93.5
					AT_AI939983.1	SRA:SRR1663231.5707233.2	100.000	49	0	0	162	210	49	1	3.60e-16	91.6
					AT_AI939983.1	SRA:SRR1663241.13461725.2	100.000	50	0	0	163	212	50	1	4.26e-17	93.5
					AT_AI939983.1	SRA:SRR1663258.19615301.2	100.000	50	0	0	165	214	50	1	4.55e-17	93.5
					AT_AI939983.1	SRA:SRR1663243.34262601.2	100.000	50	0	0	166	215	50	1	4.03e-17	93.5
					AT_AI939983.1	SRA:SRR1663243.23844755.2	98.000	50	1	0	166	215	50	1	1.88e-15	87.9
					AT_AI939983.1	SRA:SRR1663249.41573216.2	100.000	50	0	0	166	215	1	50	4.48e-17	93.5
					AT_AI939983.1	SRA:SRR1663260.19939030.2	100.000	50	0	0	166	215	50	1	4.47e-17	93.5
					AT_AI939983.1	SRA:SRR1663262.36558990.2	98.000	50	1	0	166	215	50	1	1.91e-15	87.9
					AT_AI939983.1	SRA:SRR1663273.43047984.2	100.000	50	0	0	166	215	50	1	5.21e-17	93.5
					AT_AI939983.1	SRA:SRR1663224.9280545.2	100.000	50	0	0	167	216	50	1	5.08e-17	93.5
					AT_AI939983.1	SRA:SRR1663224.2414312.2	100.000	50	0	0	167	216	1	50	5.08e-17	93.5
					AT_AI939983.1	SRA:SRR1663250.7764893.2	100.000	50	0	0	167	216	1	50	3.92e-17	93.5
					AT_AI939983.1	SRA:SRR1663265.21904931.1	100.000	50	0	0	168	217	1	50	3.76e-17	93.5
					AT_AI939983.1	SRA:SRR1663272.34202884.1	97.917	48	1	0	169	216	3	50	2.69e-14	84.2
					AT_AI939983.1	SRA:SRR1663240.1930194.1	100.000	50	0	0	170	219	1	50	3.72e-17	93.5
					AT_AI939983.1	SRA:SRR1663221.36021636.2	100.000	49	0	0	173	221	1	49	1.81e-16	91.6
					AT_AI939983.1	SRA:SRR1663237.8595198.1	100.000	50	0	0	173	222	1	50	4.51e-17	93.5
					AT_AI939983.1	SRA:SRR1663242.19269760.1	100.000	50	0	0	173	222	1	50	4.34e-17	93.5
					AT_AI939983.1	SRA:SRR1663259.22952143.1	100.000	50	0	0	173	222	1	50	5.63e-17	93.5
					AT_AI939983.1	SRA:SRR1663263.21233388.1	100.000	50	0	0	173	222	1	50	4.71e-17	93.5
					AT_AI939983.1	SRA:SRR1663272.1374274.2	100.000	50	0	0	173	222	1	50	4.47e-17	93.5
					AT_AI939983.1	SRA:SRR1663229.21118230.2	100.000	49	0	0	174	222	49	1	1.59e-16	91.6
					AT_AI939983.1	SRA:SRR1663213.8080860.1	100.000	50	0	0	175	224	1	50	8.13e-17	93.5
					AT_AI939983.1	SRA:SRR1663222.34536108.1	100.000	50	0	0	175	224	1	50	4.14e-17	93.5
					AT_AI939983.1	SRA:SRR1663229.8704441.1	100.000	50	0	0	175	224	1	50	4.41e-17	93.5
					AT_AI939983.1	SRA:SRR1663250.33568270.2	100.000	50	0	0	177	226	1	50	3.92e-17	93.5
					AT_AI939983.1	SRA:SRR1663211.23722605.2	100.000	50	0	0	178	227	1	50	6.55e-17	93.5
					AT_AI939983.1	SRA:SRR1663258.28183979.1	100.000	50	0	0	178	227	1	50	4.55e-17	93.5
					AT_AI939983.1	SRA:SRR1663233.17491872.1	100.000	46	0	0	179	224	5	50	1.68e-14	86.1
					AT_AI939983.1	SRA:SRR1663224.13027936.2	100.000	50	0	0	179	228	50	1	5.08e-17	93.5
					AT_AI939983.1	SRA:SRR1663274.23672390.2	100.000	50	0	0	179	228	1	50	3.83e-17	93.5
					AT_AI939983.1	SRA:SRR1663280.6562104.1	100.000	50	0	0	179	228	1	50	4.46e-17	93.5
					AT_AI939983.1	SRA:SRR1663210.1867031.2	100.000	50	0	0	180	229	50	1	6.55e-17	93.5
					AT_AI939983.1	SRA:SRR1663221.36798005.1	100.000	50	0	0	180	229	1	50	5.03e-17	93.5
					AT_AI939983.1	SRA:SRR1663224.34574438.2	100.000	50	0	0	180	229	50	1	5.08e-17	93.5
					AT_AI939983.1	SRA:SRR1663259.47688315.2	100.000	50	0	0	180	229	1	50	5.63e-17	93.5
					AT_AI939983.1	SRA:SRR1663259.43550658.2	100.000	50	0	0	180	229	1	50	5.63e-17	93.5
					AT_AI939983.1	SRA:SRR1663259.43380014.2	100.000	50	0	0	180	229	1	50	5.63e-17	93.5
					AT_AI939983.1	SRA:SRR1663259.37367583.2	100.000	50	0	0	180	229	1	50	5.63e-17	93.5
					AT_AI939983.1	SRA:SRR1663262.14874645.1	100.000	50	0	0	180	229	1	50	4.10e-17	93.5
					AT_AI939983.1	SRA:SRR1663263.14388122.1	98.000	50	1	0	180	229	1	50	2.19e-15	87.9
					AT_AI939983.1	SRA:SRR1663278.13115405.1	100.000	50	0	0	180	229	1	50	4.53e-17	93.5
					AT_AI939983.1	SRA:SRR1663216.26775707.1	100.000	50	0	0	184	233	1	50	4.51e-17	93.5
					AT_AI939983.1	SRA:SRR1663236.24785110.2	100.000	50	0	0	185	234	50	1	3.53e-17	93.5
					AT_AI939983.1	SRA:SRR1663236.22030529.2	100.000	50	0	0	185	234	50	1	3.53e-17	93.5
					AT_AI939983.1	SRA:SRR1663236.8376122.2	100.000	50	0	0	185	234	50	1	3.53e-17	93.5
					AT_AI939983.1	SRA:SRR1663236.24785110.2	100.000	50	0	0	185	234	50	1	3.53e-17	93.5
					AT_AI939983.1	SRA:SRR1663236.22030529.2	100.000	50	0	0	185	234	50	1	3.53e-17	93.5
					AT_AI939983.1	SRA:SRR1663236.8376122.2	100.000	50	0	0	185	234	50	1	3.53e-17	93.5
					AT_AI939983.1	SRA:SRR1663257.6763900.2	100.000	50	0	0	185	234	50	1	4.64e-17	93.5
					AT_AI939983.1	SRA:SRR1663234.13247333.2	100.000	50	0	0	186	235	1	50	3.93e-17	93.5
					AT_AI939983.1	SRA:SRR1663234.7368816.2	100.000	50	0	0	186	235	1	50	3.93e-17	93.5
					AT_AI939983.1	SRA:SRR1663241.12572331.2	100.000	50	0	0	186	235	50	1	4.26e-17	93.5
					AT_AI939983.1	SRA:SRR1663241.37495852.2	98.000	50	1	0	186	235	50	1	1.98e-15	87.9
					AT_AI939983.1	SRA:SRR1663247.27391994.2	100.000	50	0	0	186	235	1	50	4.02e-17	93.5
					AT_AI939983.1	SRA:SRR1663247.1099435.2	100.000	50	0	0	186	235	50	1	4.02e-17	93.5
					AT_AI939983.1	SRA:SRR1663253.2410146.2	100.000	50	0	0	186	235	1	50	4.47e-17	93.5
					AT_AI939983.1	SRA:SRR1663255.14244429.2	100.000	50	0	0	186	235	50	1	5.15e-17	93.5
					AT_AI939983.1	SRA:SRR1663257.24477266.2	100.000	50	0	0	186	235	50	1	4.64e-17	93.5
					AT_AI939983.1	SRA:SRR1663257.9761292.2	100.000	50	0	0	186	235	50	1	4.64e-17	93.5
					AT_AI939983.1	SRA:SRR1663264.28274387.1	100.000	50	0	0	186	235	1	50	4.98e-17	93.5
					AT_AI939983.1	SRA:SRR1663275.4070819.2	100.000	50	0	0	186	235	50	1	5.15e-17	93.5
					AT_AI939983.1	SRA:SRR1663278.23718781.2	100.000	50	0	0	186	235	50	1	4.53e-17	93.5
					AT_AI939983.1	SRA:SRR1663279.6787689.1	100.000	50	0	0	186	235	1	50	4.41e-17	93.5
					AT_AI939983.1	SRA:SRR1663282.4595268.2	100.000	50	0	0	186	235	1	50	2.87e-17	93.5
					AT_AI939983.1	SRA:SRR1663221.12026280.2	100.000	49	0	0	187	235	49	1	1.81e-16	91.6
					AT_AI939983.1	SRA:SRR1663227.16389943.2	100.000	49	0	0	187	235	49	1	1.66e-16	91.6
					AT_AI939983.1	SRA:SRR1663231.17899364.2	100.000	49	0	0	187	235	49	1	3.60e-16	91.6
					AT_AI939983.1	SRA:SRR1663235.4308566.2	100.000	50	0	0	187	236	50	1	4.67e-17	93.5
					AT_AI939983.1	SRA:SRR1663241.851639.2	100.000	50	0	0	187	236	50	1	4.26e-17	93.5
					AT_AI939983.1	SRA:SRR1663242.22822443.1	100.000	50	0	0	187	236	50	1	4.34e-17	93.5
					AT_AI939983.1	SRA:SRR1663223.30061748.2	100.000	49	0	0	188	236	49	1	1.77e-16	91.6
					AT_AI939983.1	SRA:SRR1663223.9618632.2	100.000	49	0	0	188	236	49	1	1.77e-16	91.6
					AT_AI939983.1	SRA:SRR1663221.47008538.2	100.000	49	0	0	189	237	1	49	1.81e-16	91.6
					AT_AI939983.1	SRA:SRR1663230.14820837.2	100.000	50	0	0	190	239	50	1	5.07e-17	93.5
					AT_AI939983.1	SRA:SRR1663216.2281050.2	96.154	52	0	1	190	241	50	1	2.71e-14	84.2
					AT_AI939983.1	SRA:SRR1663231.20517680.1	100.000	50	0	0	191	240	50	1	1.00e-16	93.5
					AT_AI939983.1	SRA:SRR1663235.13242058.2	100.000	50	0	0	191	240	50	1	4.67e-17	93.5
					AT_AI939983.1	SRA:SRR1663236.8727327.1	100.000	50	0	0	191	240	50	1	3.53e-17	93.5
					AT_AI939983.1	SRA:SRR1663236.8727327.1	100.000	50	0	0	191	240	50	1	3.53e-17	93.5
					AT_AI939983.1	SRA:SRR1663213.29242453.1	100.000	50	0	0	192	241	50	1	8.13e-17	93.5
					AT_AI939983.1	SRA:SRR1663242.31524052.2	100.000	50	0	0	192	241	50	1	4.34e-17	93.5
					AT_AI939983.1	SRA:SRR1663245.14271230.2	100.000	50	0	0	192	241	50	1	4.96e-17	93.5
					AT_AI939983.1	SRA:SRR1663224.33982257.2	100.000	50	0	0	193	242	50	1	5.08e-17	93.5
					AT_AI939983.1	SRA:SRR1663266.14866515.2	100.000	50	0	0	193	242	50	1	4.98e-17	93.5
					AT_AI939983.1	SRA:SRR1663268.39924123.1	100.000	50	0	0	193	242	50	1	5.03e-17	93.5
					AT_AI939983.1	SRA:SRR1663268.14686182.1	100.000	50	0	0	193	242	50	1	5.03e-17	93.5
					AT_AI939983.1	SRA:SRR1663210.2401094.1	100.000	49	0	0	194	242	50	2	2.36e-16	91.6
					AT_AI939983.1	SRA:SRR1663214.19131663.1	100.000	49	0	0	194	242	50	2	2.92e-16	91.6
					AT_AI939983.1	SRA:SRR1663238.24819386.1	100.000	49	0	0	194	242	50	2	1.43e-16	91.6
					AT_AI939983.1	SRA:SRR1663215.15180963.1	100.000	50	0	0	194	243	50	1	8.13e-17	93.5
					AT_AI939983.1	SRA:SRR1663223.19796914.1	100.000	50	0	0	194	243	50	1	4.93e-17	93.5
					AT_AI939983.1	SRA:SRR1663240.8145087.1	100.000	50	0	0	194	243	50	1	3.72e-17	93.5
					AT_AI939983.1	SRA:SRR1663243.16233724.1	100.000	50	0	0	194	243	50	1	4.03e-17	93.5
					AT_AI939983.1	SRA:SRR1663245.12006594.1	100.000	50	0	0	194	243	50	1	4.96e-17	93.5
					AT_AI939983.1	SRA:SRR1663247.19397927.1	100.000	50	0	0	194	243	50	1	4.02e-17	93.5
					AT_AI939983.1	SRA:SRR1663247.12904648.1	100.000	50	0	0	194	243	50	1	4.02e-17	93.5
					AT_AI939983.1	SRA:SRR1663253.5623359.1	100.000	50	0	0	194	243	50	1	4.47e-17	93.5
					AT_AI939983.1	SRA:SRR1663261.18265547.2	100.000	50	0	0	194	243	50	1	3.36e-17	93.5
					AT_AI939983.1	SRA:SRR1663261.13555368.2	100.000	50	0	0	194	243	50	1	3.36e-17	93.5
					AT_AI939983.1	SRA:SRR1663261.611918.2	100.000	50	0	0	194	243	50	1	3.36e-17	93.5
					AT_AI939983.1	SRA:SRR1663261.18530914.2	98.000	50	1	0	194	243	50	1	1.56e-15	87.9
					AT_AI939983.1	SRA:SRR1663264.29147382.1	100.000	50	0	0	194	243	50	1	4.98e-17	93.5
					AT_AI939983.1	SRA:SRR1663265.7293149.1	100.000	50	0	0	194	243	50	1	3.76e-17	93.5
					AT_AI939983.1	SRA:SRR1663274.30321523.1	100.000	50	0	0	194	243	50	1	3.83e-17	93.5
					AT_AI939983.1	SRA:SRR1663275.33111373.2	100.000	50	0	0	194	243	50	1	5.15e-17	93.5
					AT_AI939983.1	SRA:SRR1663223.7762359.2	100.000	49	0	0	195	243	49	1	1.77e-16	91.6
					AT_AI939983.1	SRA:SRR1663209.13378111.1	100.000	50	0	0	195	244	50	1	6.55e-17	93.5
					AT_AI939983.1	SRA:SRR1663213.290259.1	100.000	50	0	0	195	244	50	1	8.13e-17	93.5
					AT_AI939983.1	SRA:SRR1663247.24092211.1	100.000	50	0	0	195	244	50	1	4.02e-17	93.5
					AT_AI939983.1	SRA:SRR1663247.17044507.1	100.000	50	0	0	195	244	50	1	4.02e-17	93.5
					AT_AI939983.1	SRA:SRR1663253.1625533.1	100.000	50	0	0	195	244	50	1	4.47e-17	93.5
					AT_AI939983.1	SRA:SRR1663259.4506135.1	100.000	50	0	0	195	244	50	1	5.63e-17	93.5
					AT_AI939983.1	SRA:SRR1663260.8757711.1	100.000	49	0	0	197	245	50	2	1.61e-16	91.6
					AT_AI939983.1	SRA:SRR1663230.30819137.2	100.000	50	0	0	197	246	50	1	5.07e-17	93.5
					AT_AI939983.1	SRA:SRR1663243.28631051.1	100.000	50	0	0	197	246	50	1	4.03e-17	93.5
					AT_AI939983.1	SRA:SRR1663243.26893629.1	100.000	50	0	0	197	246	50	1	4.03e-17	93.5
					AT_AI939983.1	SRA:SRR1663260.37249259.1	100.000	50	0	0	197	246	50	1	4.47e-17	93.5
					AT_AI939983.1	SRA:SRR1663260.3516709.1	100.000	50	0	0	197	246	50	1	4.47e-17	93.5
					AT_AI939983.1	SRA:SRR1663268.16860490.2	100.000	50	0	0	197	246	50	1	5.03e-17	93.5
					AT_AI939983.1	SRA:SRR1663281.4737844.1	100.000	50	0	0	197	246	50	1	2.87e-17	93.5
					AT_AI939983.1	SRA:SRR1663282.6433221.1	100.000	47	0	0	198	244	50	4	1.33e-15	87.9
					AT_AI939983.1	SRA:SRR1663264.3676433.1	100.000	50	0	0	200	249	1	50	4.98e-17	93.5
					AT_AI939983.1	SRA:SRR1663232.4161161.2	100.000	50	0	0	202	251	50	1	1.00e-16	93.5
					AT_AI939983.1	SRA:SRR1663239.34301619.2	100.000	50	0	0	202	251	50	1	4.14e-17	93.5
					AT_AI939983.1	SRA:SRR1663239.11749806.2	98.000	50	1	0	202	251	50	1	1.93e-15	87.9
					AT_AI939983.1	SRA:SRR1663262.2465357.2	100.000	50	0	0	202	251	50	1	4.10e-17	93.5
					AT_AI939983.1	SRA:SRR1663272.36040928.1	100.000	50	0	0	202	251	50	1	4.47e-17	93.5
					AT_AI939983.1	SRA:SRR1663235.14173044.1	100.000	50	0	0	203	252	1	50	4.67e-17	93.5
					AT_AI939983.1	SRA:SRR1663238.19172506.1	100.000	50	0	0	205	254	1	50	3.98e-17	93.5
					AT_AI939983.1	SRA:SRR1663213.8856582.2	100.000	50	0	0	206	255	50	1	8.13e-17	93.5
					AT_AI939983.1	SRA:SRR1663231.22255527.2	100.000	50	0	0	206	255	50	1	1.00e-16	93.5
					AT_AI939983.1	SRA:SRR1663221.41285061.2	100.000	49	0	0	208	256	1	49	1.81e-16	91.6
					AT_AI939983.1	SRA:SRR1663229.36218861.1	100.000	49	0	0	208	256	2	50	1.59e-16	91.6
					AT_AI939983.1	SRA:SRR1663231.12258233.1	98.000	50	1	0	208	257	1	50	4.66e-15	87.9
					AT_AI939983.1	SRA:SRR1663241.4399186.2	100.000	50	0	0	208	257	50	1	4.26e-17	93.5
					AT_AI939983.1	SRA:SRR1663250.32117910.1	100.000	50	0	0	208	257	1	50	3.92e-17	93.5
					AT_AI939983.1	SRA:SRR1663250.21465863.1	100.000	50	0	0	208	257	1	50	3.92e-17	93.5
					AT_AI939983.1	SRA:SRR1663252.24144475.1	100.000	50	0	0	208	257	1	50	3.53e-17	93.5
					AT_AI939983.1	SRA:SRR1663213.30344594.2	100.000	49	0	0	209	257	1	49	2.92e-16	91.6
					AT_AI939983.1	SRA:SRR1663215.7976911.1	100.000	50	0	0	210	259	1	50	8.13e-17	93.5
					AT_AI939983.1	SRA:SRR1663213.2630851.1	100.000	50	0	0	210	259	1	50	8.13e-17	93.5
					AT_AI939983.1	SRA:SRR1663228.14949396.1	98.000	50	1	0	210	259	1	50	2.14e-15	87.9
					AT_AI939983.1	SRA:SRR1663240.4786686.2	100.000	50	0	0	210	259	1	50	3.72e-17	93.5
					AT_AI939983.1	SRA:SRR1663241.38633990.1	98.000	50	1	0	210	259	1	50	1.98e-15	87.9
					AT_AI939983.1	SRA:SRR1663255.3967111.1	100.000	50	0	0	210	259	1	50	5.15e-17	93.5
					AT_AI939983.1	SRA:SRR1663256.38020964.1	100.000	50	0	0	210	259	1	50	4.83e-17	93.5
					AT_AI939983.1	SRA:SRR1663257.6956642.1	100.000	50	0	0	210	259	1	50	4.64e-17	93.5
					AT_AI939983.1	SRA:SRR1663258.23668107.1	100.000	50	0	0	210	259	1	50	4.55e-17	93.5
					AT_AI939983.1	SRA:SRR1663260.4284938.1	100.000	50	0	0	210	259	1	50	4.47e-17	93.5
					AT_AI939983.1	SRA:SRR1663268.46485362.2	100.000	50	0	0	210	259	50	1	5.03e-17	93.5
					AT_AI939983.1	SRA:SRR1663269.35911134.1	100.000	50	0	0	210	259	1	50	4.03e-17	93.5
					AT_AI939983.1	SRA:SRR1663269.31161252.1	100.000	50	0	0	210	259	1	50	4.03e-17	93.5
					AT_AI939983.1	SRA:SRR1663278.12930892.1	98.000	50	1	0	210	259	1	50	2.11e-15	87.9
					AT_AI939983.1	SRA:SRR1663211.28457179.1	100.000	50	0	0	211	260	1	50	6.55e-17	93.5
					AT_AI939983.1	SRA:SRR1663211.23561805.2	100.000	50	0	0	211	260	1	50	6.55e-17	93.5
					AT_AI939983.1	SRA:SRR1663217.22142757.1	100.000	50	0	0	211	260	1	50	4.43e-17	93.5
					AT_AI939983.1	SRA:SRR1663234.11433415.1	100.000	50	0	0	211	260	1	50	3.93e-17	93.5
					AT_AI939983.1	SRA:SRR1663234.8648893.1	100.000	50	0	0	211	260	1	50	3.93e-17	93.5
					AT_AI939983.1	SRA:SRR1663234.1523168.1	100.000	50	0	0	211	260	1	50	3.93e-17	93.5
					AT_AI939983.1	SRA:SRR1663237.27414054.1	100.000	50	0	0	211	260	1	50	4.51e-17	93.5
					AT_AI939983.1	SRA:SRR1663241.25484916.1	100.000	50	0	0	211	260	1	50	4.26e-17	93.5
					AT_AI939983.1	SRA:SRR1663251.19197813.1	100.000	50	0	0	211	260	1	50	4.58e-17	93.5
					AT_AI939983.1	SRA:SRR1663252.15830185.1	100.000	50	0	0	211	260	1	50	3.53e-17	93.5
					AT_AI939983.1	SRA:SRR1663257.20967726.1	100.000	50	0	0	211	260	1	50	4.64e-17	93.5
					AT_AI939983.1	SRA:SRR1663259.15140688.1	100.000	50	0	0	211	260	1	50	5.63e-17	93.5
					AT_AI939983.1	SRA:SRR1663259.9651795.1	100.000	50	0	0	211	260	1	50	5.63e-17	93.5
					AT_AI939983.1	SRA:SRR1663271.7927092.1	100.000	50	0	0	211	260	1	50	4.14e-17	93.5
					AT_AI939983.1	SRA:SRR1663224.43447185.1	100.000	50	0	0	212	261	1	50	5.08e-17	93.5
					AT_AI939983.1	SRA:SRR1663250.26857640.2	100.000	50	0	0	212	261	50	1	3.92e-17	93.5
					AT_AI939983.1	SRA:SRR1663257.40478529.1	100.000	50	0	0	212	261	50	1	4.64e-17	93.5
					AT_AI939983.1	SRA:SRR1663257.38907857.1	100.000	50	0	0	212	261	50	1	4.64e-17	93.5
					AT_AI939983.1	SRA:SRR1663257.17557216.1	100.000	50	0	0	212	261	50	1	4.64e-17	93.5
					AT_AI939983.1	SRA:SRR1663278.18983474.2	100.000	50	0	0	212	261	50	1	4.53e-17	93.5
					AT_AI939983.1	SRA:SRR1663222.23007385.2	100.000	49	0	0	213	261	49	1	1.49e-16	91.6
					AT_AI939983.1	SRA:SRR1663222.8827753.2	100.000	49	0	0	213	261	49	1	1.49e-16	91.6
					AT_AI939983.1	SRA:SRR1663222.2967356.2	97.959	49	1	0	213	261	49	1	6.92e-15	86.1
					AT_AI939983.1	SRA:SRR1663230.49583370.2	100.000	49	0	0	213	261	49	1	1.82e-16	91.6
					AT_AI939983.1	SRA:SRR1663240.19622894.2	100.000	50	0	0	213	262	50	1	3.72e-17	93.5
					AT_AI939983.1	SRA:SRR1663240.5248264.2	100.000	50	0	0	213	262	50	1	3.72e-17	93.5
					AT_AI939983.1	SRA:SRR1663280.6562104.2	100.000	50	0	0	213	262	50	1	4.46e-17	93.5
					AT_AI939983.1	SRA:SRR1663225.6600299.1	100.000	49	0	0	214	262	2	50	1.50e-16	91.6
					AT_AI939983.1	SRA:SRR1663231.17139425.2	100.000	49	0	0	215	263	1	49	3.60e-16	91.6
					AT_AI939983.1	SRA:SRR1663213.9518137.1	100.000	50	0	0	215	264	50	1	8.13e-17	93.5
					AT_AI939983.1	SRA:SRR1663216.10621110.1	100.000	50	0	0	215	264	1	50	4.51e-17	93.5
					AT_AI939983.1	SRA:SRR1663250.15213763.2	100.000	50	0	0	215	264	1	50	3.92e-17	93.5
					AT_AI939983.1	SRA:SRR1663269.14581273.2	100.000	50	0	0	215	264	50	1	4.03e-17	93.5
					AT_AI939983.1	SRA:SRR1663278.12042247.2	100.000	50	0	0	215	264	50	1	4.53e-17	93.5
					AT_AI939983.1	SRA:SRR1663216.16373760.2	100.000	49	0	0	216	264	49	1	1.62e-16	91.6
					AT_AI939983.1	SRA:SRR1663230.26426437.1	100.000	50	0	0	216	265	1	50	5.07e-17	93.5
					AT_AI939983.1	SRA:SRR1663240.1291412.1	100.000	50	0	0	216	265	1	50	3.72e-17	93.5
					AT_AI939983.1	SRA:SRR1663249.29044975.2	100.000	50	0	0	216	265	1	50	4.48e-17	93.5
					AT_AI939983.1	SRA:SRR1663255.42565485.1	100.000	50	0	0	216	265	1	50	5.15e-17	93.5
					AT_AI939983.1	SRA:SRR1663267.32174455.1	100.000	50	0	0	217	266	1	50	3.69e-17	93.5
					AT_AI939983.1	SRA:SRR1663281.6653841.1	100.000	50	0	0	217	266	50	1	2.87e-17	93.5
					AT_AI939983.1	SRA:SRR1663262.28498473.1	100.000	49	0	0	218	266	50	2	1.48e-16	91.6
					AT_AI939983.1	SRA:SRR1663213.2060344.1	100.000	50	0	0	218	267	1	50	8.13e-17	93.5
					AT_AI939983.1	SRA:SRR1663216.40161350.1	100.000	50	0	0	218	267	1	50	4.51e-17	93.5
					AT_AI939983.1	SRA:SRR1663221.46016083.1	100.000	50	0	0	218	267	1	50	5.03e-17	93.5
					AT_AI939983.1	SRA:SRR1663222.7942561.1	100.000	50	0	0	218	267	1	50	4.14e-17	93.5
					AT_AI939983.1	SRA:SRR1663224.39028320.1	100.000	50	0	0	218	267	1	50	5.08e-17	93.5
					AT_AI939983.1	SRA:SRR1663226.17293209.1	100.000	50	0	0	218	267	1	50	4.16e-17	93.5
					AT_AI939983.1	SRA:SRR1663225.16781851.1	100.000	50	0	0	218	267	1	50	4.16e-17	93.5
					AT_AI939983.1	SRA:SRR1663225.10759155.1	100.000	50	0	0	218	267	1	50	4.16e-17	93.5
					AT_AI939983.1	SRA:SRR1663225.3873703.1	100.000	50	0	0	218	267	1	50	4.16e-17	93.5
					AT_AI939983.1	SRA:SRR1663229.28959881.1	100.000	50	0	0	218	267	1	50	4.41e-17	93.5
					AT_AI939983.1	SRA:SRR1663229.19338480.1	100.000	50	0	0	218	267	1	50	4.41e-17	93.5
					AT_AI939983.1	SRA:SRR1663229.8280196.1	100.000	50	0	0	218	267	1	50	4.41e-17	93.5
					AT_AI939983.1	SRA:SRR1663229.5167051.1	100.000	50	0	0	218	267	1	50	4.41e-17	93.5
					AT_AI939983.1	SRA:SRR1663233.299681.1	100.000	50	0	0	218	267	1	50	1.00e-16	93.5
					AT_AI939983.1	SRA:SRR1663231.8807837.1	100.000	50	0	0	218	267	1	50	1.00e-16	93.5
					AT_AI939983.1	SRA:SRR1663231.681674.1	100.000	50	0	0	218	267	1	50	1.00e-16	93.5
					AT_AI939983.1	SRA:SRR1663236.10899797.1	100.000	50	0	0	218	267	1	50	3.53e-17	93.5
					AT_AI939983.1	SRA:SRR1663236.10233368.1	100.000	50	0	0	218	267	1	50	3.53e-17	93.5
					AT_AI939983.1	SRA:SRR1663236.10899797.1	100.000	50	0	0	218	267	1	50	3.53e-17	93.5
					AT_AI939983.1	SRA:SRR1663236.10233368.1	100.000	50	0	0	218	267	1	50	3.53e-17	93.5
					AT_AI939983.1	SRA:SRR1663238.2794876.1	100.000	50	0	0	218	267	1	50	3.98e-17	93.5
					AT_AI939983.1	SRA:SRR1663241.18622639.1	100.000	50	0	0	218	267	1	50	4.26e-17	93.5
					AT_AI939983.1	SRA:SRR1663247.20436295.2	100.000	50	0	0	218	267	1	50	4.02e-17	93.5
					AT_AI939983.1	SRA:SRR1663247.10380437.2	100.000	50	0	0	218	267	1	50	4.02e-17	93.5
					AT_AI939983.1	SRA:SRR1663251.10828729.2	100.000	50	0	0	218	267	1	50	4.58e-17	93.5
					AT_AI939983.1	SRA:SRR1663252.17648253.1	100.000	50	0	0	218	267	1	50	3.53e-17	93.5
					AT_AI939983.1	SRA:SRR1663253.35941998.1	98.000	50	1	0	218	267	1	50	2.08e-15	87.9
					AT_AI939983.1	SRA:SRR1663257.36106939.1	100.000	50	0	0	218	267	1	50	4.64e-17	93.5
					AT_AI939983.1	SRA:SRR1663261.5994104.1	100.000	50	0	0	218	267	1	50	3.36e-17	93.5
					AT_AI939983.1	SRA:SRR1663264.37107241.1	100.000	50	0	0	218	267	1	50	4.98e-17	93.5
					AT_AI939983.1	SRA:SRR1663278.16684684.1	100.000	50	0	0	218	267	1	50	4.53e-17	93.5
					AT_AI939983.1	SRA:SRR1663278.7743859.1	100.000	50	0	0	218	267	1	50	4.53e-17	93.5
					AT_AI939983.1	SRA:SRR1663213.32902904.2	100.000	50	0	0	219	268	1	50	8.13e-17	93.5
					AT_AI939983.1	SRA:SRR1663213.25866014.2	100.000	50	0	0	219	268	1	50	8.13e-17	93.5
					AT_AI939983.1	SRA:SRR1663221.27992696.1	100.000	50	0	0	219	268	1	50	5.03e-17	93.5
					AT_AI939983.1	SRA:SRR1663225.6971471.1	100.000	50	0	0	219	268	1	50	4.16e-17	93.5
					AT_AI939983.1	SRA:SRR1663231.11752058.1	100.000	50	0	0	219	268	1	50	1.00e-16	93.5
					AT_AI939983.1	SRA:SRR1663231.6149213.2	100.000	50	0	0	219	268	1	50	1.00e-16	93.5
					AT_AI939983.1	SRA:SRR1663234.20773971.1	100.000	50	0	0	219	268	1	50	3.93e-17	93.5
					AT_AI939983.1	SRA:SRR1663234.15245296.1	98.000	50	1	0	219	268	1	50	1.83e-15	87.9
					AT_AI939983.1	SRA:SRR1663235.40339945.1	100.000	50	0	0	219	268	1	50	4.67e-17	93.5
					AT_AI939983.1	SRA:SRR1663241.18057845.1	100.000	50	0	0	219	268	1	50	4.26e-17	93.5
					AT_AI939983.1	SRA:SRR1663245.8214740.1	100.000	50	0	0	219	268	1	50	4.96e-17	93.5
					AT_AI939983.1	SRA:SRR1663252.16127964.2	100.000	50	0	0	219	268	1	50	3.53e-17	93.5
					AT_AI939983.1	SRA:SRR1663255.19495832.1	100.000	50	0	0	219	268	1	50	5.15e-17	93.5
					AT_AI939983.1	SRA:SRR1663255.321510.1	100.000	50	0	0	219	268	1	50	5.15e-17	93.5
					AT_AI939983.1	SRA:SRR1663257.14460988.1	100.000	50	0	0	219	268	1	50	4.64e-17	93.5
					AT_AI939983.1	SRA:SRR1663257.6975642.1	100.000	50	0	0	219	268	1	50	4.64e-17	93.5
					AT_AI939983.1	SRA:SRR1663259.24742506.1	100.000	50	0	0	219	268	1	50	5.63e-17	93.5
					AT_AI939983.1	SRA:SRR1663269.10062667.1	100.000	50	0	0	219	268	1	50	4.03e-17	93.5
					AT_AI939983.1	SRA:SRR1663241.37642905.1	100.000	50	0	0	220	269	1	50	4.26e-17	93.5
					AT_AI939983.1	SRA:SRR1663241.5742376.1	100.000	50	0	0	221	270	1	50	4.26e-17	93.5
					AT_AI939983.1	SRA:SRR1663246.32880340.1	100.000	50	0	0	221	270	1	50	3.83e-17	93.5
					AT_AI939983.1	SRA:SRR1663255.18925784.1	100.000	50	0	0	221	270	1	50	5.15e-17	93.5
					AT_AI939983.1	SRA:SRR1663255.15886290.1	100.000	50	0	0	221	270	1	50	5.15e-17	93.5
					AT_AI939983.1	SRA:SRR1663259.28900215.1	100.000	50	0	0	221	270	1	50	5.63e-17	93.5
					AT_AI939983.1	SRA:SRR1663268.4977587.1	100.000	50	0	0	221	270	1	50	5.03e-17	93.5
					AT_AI939983.1	SRA:SRR1663211.2366087.1	100.000	50	0	0	222	271	1	50	6.55e-17	93.5
					AT_AI939983.1	SRA:SRR1663215.193063.2	100.000	50	0	0	222	271	1	50	8.13e-17	93.5
					AT_AI939983.1	SRA:SRR1663253.18720216.1	100.000	50	0	0	222	271	1	50	4.47e-17	93.5
					AT_AI939983.1	SRA:SRR1663258.17212890.1	100.000	50	0	0	222	271	1	50	4.55e-17	93.5
					AT_AI939983.1	SRA:SRR1663249.39069830.2	98.000	50	1	0	223	272	1	50	2.08e-15	87.9
					AT_AI939983.1	SRA:SRR1663256.21157591.1	100.000	48	0	0	224	271	3	50	6.25e-16	89.8
					AT_AI939983.1	SRA:SRR1663269.13982608.1	100.000	50	0	0	224	273	1	50	4.03e-17	93.5
					AT_AI939983.1	SRA:SRR1663224.43118041.1	100.000	50	0	0	225	274	1	50	5.08e-17	93.5
					AT_AI939983.1	SRA:SRR1663224.4985772.1	100.000	50	0	0	225	274	1	50	5.08e-17	93.5
					AT_AI939983.1	SRA:SRR1663245.11769139.2	100.000	50	0	0	225	274	50	1	4.96e-17	93.5
					AT_AI939983.1	SRA:SRR1663245.514754.1	100.000	50	0	0	225	274	1	50	4.96e-17	93.5
					AT_AI939983.1	SRA:SRR1663241.26601870.2	100.000	50	0	0	227	276	50	1	4.26e-17	93.5
					AT_AI939983.1	SRA:SRR1663241.21370952.2	100.000	50	0	0	227	276	50	1	4.26e-17	93.5
					AT_AI939983.1	SRA:SRR1663278.29483106.2	100.000	50	0	0	227	276	50	1	4.53e-17	93.5
					AT_AI939983.1	SRA:SRR1663264.22876213.1	100.000	50	0	0	228	277	1	50	4.98e-17	93.5
					AT_AI939983.1	SRA:SRR1663245.25335262.2	98.000	50	1	0	231	280	50	1	2.31e-15	87.9
					AT_AI939983.1	SRA:SRR1663265.15587310.2	100.000	50	0	0	231	280	50	1	3.76e-17	93.5
					AT_AI939983.1	SRA:SRR1663231.23578741.2	100.000	49	0	0	232	280	50	2	3.60e-16	91.6
					AT_AI939983.1	SRA:SRR1663230.48581496.2	100.000	50	0	0	232	281	50	1	5.07e-17	93.5
					AT_AI939983.1	SRA:SRR1663255.1868083.2	100.000	50	0	0	233	282	50	1	5.15e-17	93.5
					AT_AI939983.1	SRA:SRR1663259.17418775.2	100.000	50	0	0	233	282	50	1	5.63e-17	93.5
					AT_AI939983.1	SRA:SRR1663259.35020729.2	92.000	50	4	0	233	282	50	1	2.64e-10	71.3
					AT_AI939983.1	SRA:SRR1663223.45069488.2	100.000	49	0	0	234	282	49	1	1.77e-16	91.6
					AT_AI939983.1	SRA:SRR1663234.32565890.2	100.000	50	0	0	234	283	50	1	3.93e-17	93.5
					AT_AI939983.1	SRA:SRR1663234.25324317.2	100.000	50	0	0	234	283	50	1	3.93e-17	93.5
					AT_AI939983.1	SRA:SRR1663234.6800198.2	100.000	50	0	0	234	283	50	1	3.93e-17	93.5
					AT_AI939983.1	SRA:SRR1663258.6728980.2	100.000	50	0	0	234	283	50	1	4.55e-17	93.5
					AT_AI939983.1	SRA:SRR1663255.38364637.2	100.000	50	0	0	235	284	50	1	5.15e-17	93.5
					AT_AI939983.1	SRA:SRR1663234.22559860.2	100.000	50	0	0	238	287	50	1	3.93e-17	93.5
					AT_AI939983.1	SRA:SRR1663253.16383039.2	100.000	50	0	0	238	287	50	1	4.47e-17	93.5
					AT_AI939983.1	SRA:SRR1663269.27134214.2	100.000	50	0	0	238	287	50	1	4.03e-17	93.5
					AT_AI939983.1	SRA:SRR1663244.39708139.1	100.000	46	0	0	239	284	2	47	7.56e-15	86.1
					AT_AI939983.1	SRA:SRR1663213.9747180.2	100.000	49	0	0	239	287	49	1	2.92e-16	91.6
					AT_AI939983.1	SRA:SRR1663216.26775707.2	100.000	49	0	0	239	287	49	1	1.62e-16	91.6
					AT_AI939983.1	SRA:SRR1663222.34536108.2	100.000	49	0	0	239	287	49	1	1.49e-16	91.6
					AT_AI939983.1	SRA:SRR1663222.31165010.2	100.000	49	0	0	239	287	49	1	1.49e-16	91.6
					AT_AI939983.1	SRA:SRR1663259.21475144.1	100.000	49	0	0	239	287	2	50	2.02e-16	91.6
					AT_AI939983.1	SRA:SRR1663209.11749584.1	100.000	50	0	0	239	288	1	50	6.55e-17	93.5
					AT_AI939983.1	SRA:SRR1663215.11997737.1	98.000	50	1	0	239	288	1	50	3.78e-15	87.9
					AT_AI939983.1	SRA:SRR1663216.39092813.1	100.000	50	0	0	239	288	1	50	4.51e-17	93.5
					AT_AI939983.1	SRA:SRR1663223.32339780.1	100.000	50	0	0	239	288	1	50	4.93e-17	93.5
					AT_AI939983.1	SRA:SRR1663229.4751004.1	100.000	50	0	0	239	288	1	50	4.41e-17	93.5
					AT_AI939983.1	SRA:SRR1663233.24549053.1	100.000	50	0	0	239	288	1	50	1.00e-16	93.5
					AT_AI939983.1	SRA:SRR1663232.6980669.1	100.000	50	0	0	239	288	1	50	1.00e-16	93.5
					AT_AI939983.1	SRA:SRR1663240.34493058.1	100.000	50	0	0	239	288	1	50	3.72e-17	93.5
					AT_AI939983.1	SRA:SRR1663240.17955518.1	100.000	50	0	0	239	288	1	50	3.72e-17	93.5
					AT_AI939983.1	SRA:SRR1663244.34861389.1	100.000	50	0	0	239	288	1	50	4.52e-17	93.5
					AT_AI939983.1	SRA:SRR1663247.25313741.1	98.000	50	1	0	239	288	1	50	1.87e-15	87.9
					AT_AI939983.1	SRA:SRR1663247.36437937.1	94.000	50	3	0	239	288	1	50	4.05e-12	76.8
					AT_AI939983.1	SRA:SRR1663249.31717054.1	100.000	50	0	0	239	288	1	50	4.48e-17	93.5
					AT_AI939983.1	SRA:SRR1663251.36226847.1	100.000	50	0	0	239	288	1	50	4.58e-17	93.5
					AT_AI939983.1	SRA:SRR1663251.31120333.1	100.000	50	0	0	239	288	1	50	4.58e-17	93.5
					AT_AI939983.1	SRA:SRR1663251.20954917.1	100.000	50	0	0	239	288	1	50	4.58e-17	93.5
					AT_AI939983.1	SRA:SRR1663251.19654980.1	100.000	50	0	0	239	288	1	50	4.58e-17	93.5
					AT_AI939983.1	SRA:SRR1663251.3966134.1	100.000	50	0	0	239	288	1	50	4.58e-17	93.5
					AT_AI939983.1	SRA:SRR1663252.14105856.1	100.000	50	0	0	239	288	1	50	3.53e-17	93.5
					AT_AI939983.1	SRA:SRR1663253.35380357.1	100.000	50	0	0	239	288	1	50	4.47e-17	93.5
					AT_AI939983.1	SRA:SRR1663255.41784711.1	100.000	50	0	0	239	288	1	50	5.15e-17	93.5
					AT_AI939983.1	SRA:SRR1663255.11163791.1	100.000	50	0	0	239	288	1	50	5.15e-17	93.5
					AT_AI939983.1	SRA:SRR1663257.25498668.1	100.000	50	0	0	239	288	1	50	4.64e-17	93.5
					AT_AI939983.1	SRA:SRR1663257.18722673.1	100.000	50	0	0	239	288	1	50	4.64e-17	93.5
					AT_AI939983.1	SRA:SRR1663258.24477061.1	100.000	50	0	0	239	288	1	50	4.55e-17	93.5
					AT_AI939983.1	SRA:SRR1663269.25990151.1	100.000	50	0	0	239	288	1	50	4.03e-17	93.5
					AT_AI939983.1	SRA:SRR1663221.37500048.1	100.000	48	0	0	240	287	3	50	6.51e-16	89.8
					AT_AI939983.1	SRA:SRR1663251.26917198.1	100.000	49	0	0	240	288	2	50	1.65e-16	91.6
					AT_AI939983.1	SRA:SRR1663209.11432312.1	100.000	50	0	0	240	289	1	50	6.55e-17	93.5
					AT_AI939983.1	SRA:SRR1663215.7615794.1	100.000	50	0	0	240	289	1	50	8.13e-17	93.5
					AT_AI939983.1	SRA:SRR1663214.7793200.1	100.000	50	0	0	240	289	1	50	8.13e-17	93.5
					AT_AI939983.1	SRA:SRR1663213.27426272.1	100.000	50	0	0	240	289	1	50	8.13e-17	93.5
					AT_AI939983.1	SRA:SRR1663213.25623712.1	100.000	50	0	0	240	289	1	50	8.13e-17	93.5
					AT_AI939983.1	SRA:SRR1663213.18708393.1	100.000	50	0	0	240	289	1	50	8.13e-17	93.5
					AT_AI939983.1	SRA:SRR1663213.17018582.1	100.000	50	0	0	240	289	1	50	8.13e-17	93.5
					AT_AI939983.1	SRA:SRR1663214.9895205.1	98.000	50	1	0	240	289	1	50	3.78e-15	87.9
					AT_AI939983.1	SRA:SRR1663216.17437040.1	100.000	50	0	0	240	289	1	50	4.51e-17	93.5
					AT_AI939983.1	SRA:SRR1663216.15437289.1	100.000	50	0	0	240	289	1	50	4.51e-17	93.5
					AT_AI939983.1	SRA:SRR1663216.8484106.1	100.000	50	0	0	240	289	1	50	4.51e-17	93.5
					AT_AI939983.1	SRA:SRR1663218.5031220.1	100.000	50	0	0	240	289	1	50	4.43e-17	93.5
					AT_AI939983.1	SRA:SRR1663221.34800067.1	100.000	50	0	0	240	289	1	50	5.03e-17	93.5
					AT_AI939983.1	SRA:SRR1663221.9986329.1	100.000	50	0	0	240	289	1	50	5.03e-17	93.5
					AT_AI939983.1	SRA:SRR1663221.6221301.1	100.000	50	0	0	240	289	1	50	5.03e-17	93.5
					AT_AI939983.1	SRA:SRR1663222.34533119.1	100.000	50	0	0	240	289	1	50	4.14e-17	93.5
					AT_AI939983.1	SRA:SRR1663222.28958939.1	100.000	50	0	0	240	289	1	50	4.14e-17	93.5
					AT_AI939983.1	SRA:SRR1663222.15688833.1	100.000	50	0	0	240	289	1	50	4.14e-17	93.5
					AT_AI939983.1	SRA:SRR1663223.19054122.1	100.000	50	0	0	240	289	1	50	4.93e-17	93.5
					AT_AI939983.1	SRA:SRR1663223.18740750.1	100.000	50	0	0	240	289	1	50	4.93e-17	93.5
					AT_AI939983.1	SRA:SRR1663223.1608534.1	100.000	50	0	0	240	289	1	50	4.93e-17	93.5
					AT_AI939983.1	SRA:SRR1663223.998305.1	100.000	50	0	0	240	289	1	50	4.93e-17	93.5
					AT_AI939983.1	SRA:SRR1663224.4606153.1	100.000	50	0	0	240	289	1	50	5.08e-17	93.5
					AT_AI939983.1	SRA:SRR1663224.10843890.1	98.000	50	1	0	240	289	1	50	2.37e-15	87.9
					AT_AI939983.1	SRA:SRR1663225.13406608.1	100.000	50	0	0	240	289	1	50	4.16e-17	93.5
					AT_AI939983.1	SRA:SRR1663228.15827414.1	100.000	50	0	0	240	289	1	50	4.61e-17	93.5
					AT_AI939983.1	SRA:SRR1663227.12081597.1	100.000	50	0	0	240	289	1	50	4.61e-17	93.5
					AT_AI939983.1	SRA:SRR1663227.19454968.1	98.000	50	1	0	240	289	1	50	2.14e-15	87.9
					AT_AI939983.1	SRA:SRR1663229.19775653.1	100.000	50	0	0	240	289	1	50	4.41e-17	93.5
					AT_AI939983.1	SRA:SRR1663229.10450714.1	100.000	50	0	0	240	289	1	50	4.41e-17	93.5
					AT_AI939983.1	SRA:SRR1663229.8159014.1	100.000	50	0	0	240	289	1	50	4.41e-17	93.5
					AT_AI939983.1	SRA:SRR1663230.47861247.1	100.000	50	0	0	240	289	1	50	5.07e-17	93.5
					AT_AI939983.1	SRA:SRR1663230.35372078.1	100.000	50	0	0	240	289	1	50	5.07e-17	93.5
					AT_AI939983.1	SRA:SRR1663230.30157445.1	100.000	50	0	0	240	289	1	50	5.07e-17	93.5
					AT_AI939983.1	SRA:SRR1663230.23094601.1	100.000	50	0	0	240	289	1	50	5.07e-17	93.5
					AT_AI939983.1	SRA:SRR1663233.14385439.1	100.000	50	0	0	240	289	1	50	1.00e-16	93.5
					AT_AI939983.1	SRA:SRR1663232.3191134.1	100.000	50	0	0	240	289	1	50	1.00e-16	93.5
					AT_AI939983.1	SRA:SRR1663231.5427651.1	100.000	50	0	0	240	289	1	50	1.00e-16	93.5
					AT_AI939983.1	SRA:SRR1663231.4503943.1	100.000	50	0	0	240	289	1	50	1.00e-16	93.5
					AT_AI939983.1	SRA:SRR1663234.11846187.1	100.000	50	0	0	240	289	1	50	3.93e-17	93.5
					AT_AI939983.1	SRA:SRR1663234.11168001.1	100.000	50	0	0	240	289	1	50	3.93e-17	93.5
					AT_AI939983.1	SRA:SRR1663234.34809266.1	98.000	50	1	0	240	289	1	50	1.83e-15	87.9
					AT_AI939983.1	SRA:SRR1663236.3333706.1	100.000	50	0	0	240	289	1	50	3.53e-17	93.5
					AT_AI939983.1	SRA:SRR1663236.2492034.1	100.000	50	0	0	240	289	1	50	3.53e-17	93.5
					AT_AI939983.1	SRA:SRR1663236.3333706.1	100.000	50	0	0	240	289	1	50	3.53e-17	93.5
					AT_AI939983.1	SRA:SRR1663236.2492034.1	100.000	50	0	0	240	289	1	50	3.53e-17	93.5
					AT_AI939983.1	SRA:SRR1663238.31871813.1	100.000	50	0	0	240	289	1	50	3.98e-17	93.5
					AT_AI939983.1	SRA:SRR1663238.15630552.1	100.000	50	0	0	240	289	1	50	3.98e-17	93.5
					AT_AI939983.1	SRA:SRR1663238.529206.1	100.000	50	0	0	240	289	1	50	3.98e-17	93.5
					AT_AI939983.1	SRA:SRR1663239.32321541.1	100.000	50	0	0	240	289	1	50	4.14e-17	93.5
					AT_AI939983.1	SRA:SRR1663239.11869257.1	100.000	50	0	0	240	289	1	50	4.14e-17	93.5
					AT_AI939983.1	SRA:SRR1663239.2931673.1	100.000	50	0	0	240	289	1	50	4.14e-17	93.5
					AT_AI939983.1	SRA:SRR1663240.27932806.1	100.000	50	0	0	240	289	1	50	3.72e-17	93.5
					AT_AI939983.1	SRA:SRR1663240.8309679.1	100.000	50	0	0	240	289	1	50	3.72e-17	93.5
					AT_AI939983.1	SRA:SRR1663240.7860993.1	100.000	50	0	0	240	289	1	50	3.72e-17	93.5
					AT_AI939983.1	SRA:SRR1663241.27003349.1	100.000	50	0	0	240	289	1	50	4.26e-17	93.5
					AT_AI939983.1	SRA:SRR1663241.22634680.1	100.000	50	0	0	240	289	1	50	4.26e-17	93.5
					AT_AI939983.1	SRA:SRR1663241.4860368.1	100.000	50	0	0	240	289	1	50	4.26e-17	93.5
					AT_AI939983.1	SRA:SRR1663242.3596223.1	100.000	50	0	0	240	289	1	50	4.34e-17	93.5
					AT_AI939983.1	SRA:SRR1663242.355153.1	100.000	50	0	0	240	289	1	50	4.34e-17	93.5
					AT_AI939983.1	SRA:SRR1663243.31553557.1	100.000	50	0	0	240	289	1	50	4.03e-17	93.5
					AT_AI939983.1	SRA:SRR1663243.19302079.1	100.000	50	0	0	240	289	1	50	4.03e-17	93.5
					AT_AI939983.1	SRA:SRR1663244.39536112.1	100.000	50	0	0	240	289	1	50	4.52e-17	93.5
					AT_AI939983.1	SRA:SRR1663244.15741600.1	100.000	50	0	0	240	289	1	50	4.52e-17	93.5
					AT_AI939983.1	SRA:SRR1663244.13068915.1	100.000	50	0	0	240	289	1	50	4.52e-17	93.5
					AT_AI939983.1	SRA:SRR1663244.11043860.1	100.000	50	0	0	240	289	1	50	4.52e-17	93.5
					AT_AI939983.1	SRA:SRR1663244.485706.1	100.000	50	0	0	240	289	1	50	4.52e-17	93.5
					AT_AI939983.1	SRA:SRR1663244.41683992.1	98.000	50	1	0	240	289	1	50	2.10e-15	87.9
					AT_AI939983.1	SRA:SRR1663245.22948422.1	100.000	50	0	0	240	289	1	50	4.96e-17	93.5
					AT_AI939983.1	SRA:SRR1663246.26366681.1	100.000	50	0	0	240	289	1	50	3.83e-17	93.5
					AT_AI939983.1	SRA:SRR1663247.34306041.1	100.000	50	0	0	240	289	1	50	4.02e-17	93.5
					AT_AI939983.1	SRA:SRR1663247.30109980.1	100.000	50	0	0	240	289	1	50	4.02e-17	93.5
					AT_AI939983.1	SRA:SRR1663247.26633883.1	100.000	50	0	0	240	289	1	50	4.02e-17	93.5
					AT_AI939983.1	SRA:SRR1663247.14902944.1	100.000	50	0	0	240	289	1	50	4.02e-17	93.5
					AT_AI939983.1	SRA:SRR1663247.12203823.1	100.000	50	0	0	240	289	1	50	4.02e-17	93.5
					AT_AI939983.1	SRA:SRR1663247.6785370.1	100.000	50	0	0	240	289	1	50	4.02e-17	93.5
					AT_AI939983.1	SRA:SRR1663249.40240290.1	100.000	50	0	0	240	289	1	50	4.48e-17	93.5
					AT_AI939983.1	SRA:SRR1663249.30907804.1	100.000	50	0	0	240	289	1	50	4.48e-17	93.5
					AT_AI939983.1	SRA:SRR1663249.28528740.1	100.000	50	0	0	240	289	1	50	4.48e-17	93.5
					AT_AI939983.1	SRA:SRR1663249.20618841.1	100.000	50	0	0	240	289	1	50	4.48e-17	93.5
					AT_AI939983.1	SRA:SRR1663249.20416295.1	100.000	50	0	0	240	289	1	50	4.48e-17	93.5
					AT_AI939983.1	SRA:SRR1663249.15946575.1	100.000	50	0	0	240	289	1	50	4.48e-17	93.5
					AT_AI939983.1	SRA:SRR1663249.15334569.1	100.000	50	0	0	240	289	1	50	4.48e-17	93.5
					AT_AI939983.1	SRA:SRR1663249.10697892.1	100.000	50	0	0	240	289	1	50	4.48e-17	93.5
					AT_AI939983.1	SRA:SRR1663249.12167801.1	98.000	50	1	0	240	289	1	50	2.08e-15	87.9
					AT_AI939983.1	SRA:SRR1663250.28420720.1	100.000	50	0	0	240	289	1	50	3.92e-17	93.5
					AT_AI939983.1	SRA:SRR1663250.19916935.1	100.000	50	0	0	240	289	1	50	3.92e-17	93.5
					AT_AI939983.1	SRA:SRR1663250.2961128.1	98.000	50	1	0	240	289	1	50	1.82e-15	87.9
					AT_AI939983.1	SRA:SRR1663251.36669741.1	100.000	50	0	0	240	289	1	50	4.58e-17	93.5
					AT_AI939983.1	SRA:SRR1663251.35392487.1	100.000	50	0	0	240	289	1	50	4.58e-17	93.5
					AT_AI939983.1	SRA:SRR1663251.31338825.1	100.000	50	0	0	240	289	1	50	4.58e-17	93.5
					AT_AI939983.1	SRA:SRR1663251.26024924.1	100.000	50	0	0	240	289	1	50	4.58e-17	93.5
					AT_AI939983.1	SRA:SRR1663251.24459936.1	100.000	50	0	0	240	289	1	50	4.58e-17	93.5
					AT_AI939983.1	SRA:SRR1663251.24426409.1	100.000	50	0	0	240	289	1	50	4.58e-17	93.5
					AT_AI939983.1	SRA:SRR1663251.22727649.1	100.000	50	0	0	240	289	1	50	4.58e-17	93.5
					AT_AI939983.1	SRA:SRR1663251.19517937.1	100.000	50	0	0	240	289	1	50	4.58e-17	93.5
					AT_AI939983.1	SRA:SRR1663251.16158815.1	100.000	50	0	0	240	289	1	50	4.58e-17	93.5
					AT_AI939983.1	SRA:SRR1663251.15814563.1	100.000	50	0	0	240	289	1	50	4.58e-17	93.5
					AT_AI939983.1	SRA:SRR1663251.14847203.1	100.000	50	0	0	240	289	1	50	4.58e-17	93.5
					AT_AI939983.1	SRA:SRR1663251.14180399.1	100.000	50	0	0	240	289	1	50	4.58e-17	93.5
					AT_AI939983.1	SRA:SRR1663251.11091680.1	100.000	50	0	0	240	289	1	50	4.58e-17	93.5
					AT_AI939983.1	SRA:SRR1663251.11057149.1	100.000	50	0	0	240	289	1	50	4.58e-17	93.5
					AT_AI939983.1	SRA:SRR1663251.9649360.1	100.000	50	0	0	240	289	1	50	4.58e-17	93.5
					AT_AI939983.1	SRA:SRR1663251.8603529.1	100.000	50	0	0	240	289	1	50	4.58e-17	93.5
					AT_AI939983.1	SRA:SRR1663251.7614992.1	100.000	50	0	0	240	289	1	50	4.58e-17	93.5
					AT_AI939983.1	SRA:SRR1663251.6165832.1	100.000	50	0	0	240	289	1	50	4.58e-17	93.5
					AT_AI939983.1	SRA:SRR1663251.4478019.1	100.000	50	0	0	240	289	1	50	4.58e-17	93.5
					AT_AI939983.1	SRA:SRR1663251.3553119.1	100.000	50	0	0	240	289	1	50	4.58e-17	93.5
					AT_AI939983.1	SRA:SRR1663251.1730689.1	100.000	50	0	0	240	289	1	50	4.58e-17	93.5
					AT_AI939983.1	SRA:SRR1663251.39657671.1	98.000	50	1	0	240	289	1	50	2.13e-15	87.9
					AT_AI939983.1	SRA:SRR1663252.24413816.1	100.000	50	0	0	240	289	1	50	3.53e-17	93.5
					AT_AI939983.1	SRA:SRR1663252.18926520.1	100.000	50	0	0	240	289	1	50	3.53e-17	93.5
					AT_AI939983.1	SRA:SRR1663252.7792887.1	100.000	50	0	0	240	289	1	50	3.53e-17	93.5
					AT_AI939983.1	SRA:SRR1663253.38654394.1	100.000	50	0	0	240	289	1	50	4.47e-17	93.5
					AT_AI939983.1	SRA:SRR1663253.17083545.1	100.000	50	0	0	240	289	1	50	4.47e-17	93.5
					AT_AI939983.1	SRA:SRR1663253.16282170.1	100.000	50	0	0	240	289	1	50	4.47e-17	93.5
					AT_AI939983.1	SRA:SRR1663253.13484481.1	100.000	50	0	0	240	289	1	50	4.47e-17	93.5
					AT_AI939983.1	SRA:SRR1663253.11652350.1	100.000	50	0	0	240	289	1	50	4.47e-17	93.5
					AT_AI939983.1	SRA:SRR1663253.7050864.1	100.000	50	0	0	240	289	1	50	4.47e-17	93.5
					AT_AI939983.1	SRA:SRR1663254.27292017.1	100.000	50	0	0	240	289	1	50	3.64e-17	93.5
					AT_AI939983.1	SRA:SRR1663254.19948603.1	100.000	50	0	0	240	289	1	50	3.64e-17	93.5
					AT_AI939983.1	SRA:SRR1663254.7645795.1	100.000	50	0	0	240	289	1	50	3.64e-17	93.5
					AT_AI939983.1	SRA:SRR1663255.30132614.1	100.000	50	0	0	240	289	1	50	5.15e-17	93.5
					AT_AI939983.1	SRA:SRR1663255.23251911.1	100.000	50	0	0	240	289	1	50	5.15e-17	93.5
					AT_AI939983.1	SRA:SRR1663255.18698754.1	100.000	50	0	0	240	289	1	50	5.15e-17	93.5
					AT_AI939983.1	SRA:SRR1663255.10551923.1	100.000	50	0	0	240	289	1	50	5.15e-17	93.5
					AT_AI939983.1	SRA:SRR1663256.43501478.1	100.000	50	0	0	240	289	1	50	4.83e-17	93.5
					AT_AI939983.1	SRA:SRR1663256.38745276.1	100.000	50	0	0	240	289	1	50	4.83e-17	93.5
					AT_AI939983.1	SRA:SRR1663256.14371876.1	100.000	50	0	0	240	289	1	50	4.83e-17	93.5
					AT_AI939983.1	SRA:SRR1663256.14267471.1	100.000	50	0	0	240	289	1	50	4.83e-17	93.5
					AT_AI939983.1	SRA:SRR1663256.2336926.1	100.000	50	0	0	240	289	1	50	4.83e-17	93.5
					AT_AI939983.1	SRA:SRR1663256.43833238.1	98.000	50	1	0	240	289	1	50	2.25e-15	87.9
					AT_AI939983.1	SRA:SRR1663257.35687056.1	100.000	50	0	0	240	289	1	50	4.64e-17	93.5
					AT_AI939983.1	SRA:SRR1663257.33146399.1	100.000	50	0	0	240	289	1	50	4.64e-17	93.5
					AT_AI939983.1	SRA:SRR1663257.24854062.1	100.000	50	0	0	240	289	1	50	4.64e-17	93.5
					AT_AI939983.1	SRA:SRR1663257.5694607.1	100.000	50	0	0	240	289	1	50	4.64e-17	93.5
					AT_AI939983.1	SRA:SRR1663258.13869069.1	100.000	50	0	0	240	289	1	50	4.55e-17	93.5
					AT_AI939983.1	SRA:SRR1663258.3750491.1	100.000	50	0	0	240	289	1	50	4.55e-17	93.5
					AT_AI939983.1	SRA:SRR1663258.9549694.1	98.000	50	1	0	240	289	1	50	2.12e-15	87.9
					AT_AI939983.1	SRA:SRR1663259.39763247.1	100.000	50	0	0	240	289	1	50	5.63e-17	93.5
					AT_AI939983.1	SRA:SRR1663259.25740159.1	100.000	50	0	0	240	289	1	50	5.63e-17	93.5
					AT_AI939983.1	SRA:SRR1663261.27750382.1	100.000	50	0	0	240	289	1	50	3.36e-17	93.5
					AT_AI939983.1	SRA:SRR1663261.26251953.1	100.000	50	0	0	240	289	1	50	3.36e-17	93.5
					AT_AI939983.1	SRA:SRR1663264.21390950.1	100.000	50	0	0	240	289	1	50	4.98e-17	93.5
					AT_AI939983.1	SRA:SRR1663265.26578490.1	100.000	50	0	0	240	289	1	50	3.76e-17	93.5
					AT_AI939983.1	SRA:SRR1663265.9127116.1	100.000	50	0	0	240	289	1	50	3.76e-17	93.5
					AT_AI939983.1	SRA:SRR1663265.341617.1	100.000	50	0	0	240	289	1	50	3.76e-17	93.5
					AT_AI939983.1	SRA:SRR1663266.42901274.1	100.000	50	0	0	240	289	1	50	4.98e-17	93.5
					AT_AI939983.1	SRA:SRR1663267.29507902.1	100.000	50	0	0	240	289	1	50	3.69e-17	93.5
					AT_AI939983.1	SRA:SRR1663267.589734.1	100.000	50	0	0	240	289	1	50	3.69e-17	93.5
					AT_AI939983.1	SRA:SRR1663269.14178606.2	100.000	50	0	0	240	289	1	50	4.03e-17	93.5
					AT_AI939983.1	SRA:SRR1663271.11703431.1	100.000	50	0	0	240	289	1	50	4.14e-17	93.5
					AT_AI939983.1	SRA:SRR1663274.33430595.1	100.000	50	0	0	240	289	1	50	3.83e-17	93.5
					AT_AI939983.1	SRA:SRR1663274.4269495.2	100.000	50	0	0	240	289	1	50	3.83e-17	93.5
					AT_AI939983.1	SRA:SRR1663274.3591663.1	100.000	50	0	0	240	289	1	50	3.83e-17	93.5
					AT_AI939983.1	SRA:SRR1663274.985523.1	100.000	50	0	0	240	289	1	50	3.83e-17	93.5
					AT_AI939983.1	SRA:SRR1663278.30456575.1	100.000	50	0	0	240	289	1	50	4.53e-17	93.5
					AT_AI939983.1	SRA:SRR1663279.1408266.1	100.000	50	0	0	240	289	1	50	4.41e-17	93.5
					AT_AI939983.1	SRA:SRR1663279.30740784.1	98.000	50	1	0	240	289	1	50	2.05e-15	87.9
					AT_AI939983.1	SRA:SRR1663213.3464995.1	100.000	48	0	0	241	288	3	50	1.05e-15	89.8
					AT_AI939983.1	SRA:SRR1663213.162112.1	100.000	48	0	0	241	288	3	50	1.05e-15	89.8
					AT_AI939983.1	SRA:SRR1663223.38575270.1	100.000	48	0	0	241	288	3	50	6.38e-16	89.8
					AT_AI939983.1	SRA:SRR1663233.6403122.1	100.000	48	0	0	241	288	3	50	1.30e-15	89.8
					AT_AI939983.1	SRA:SRR1663235.18384695.1	100.000	48	0	0	241	288	3	50	6.03e-16	89.8
					AT_AI939983.1	SRA:SRR1663241.38363185.1	97.917	48	1	0	241	288	3	50	2.56e-14	84.2
					AT_AI939983.1	SRA:SRR1663249.23166860.1	100.000	48	0	0	241	288	3	50	5.79e-16	89.8
					AT_AI939983.1	SRA:SRR1663256.36968853.1	100.000	48	0	0	241	288	3	50	6.25e-16	89.8
					AT_AI939983.1	SRA:SRR1663267.27243880.1	100.000	48	0	0	241	288	3	50	4.77e-16	89.8
					AT_AI939983.1	SRA:SRR1663213.21529470.1	100.000	49	0	0	241	289	2	50	2.92e-16	91.6
					AT_AI939983.1	SRA:SRR1663216.26259029.1	100.000	49	0	0	241	289	2	50	1.62e-16	91.6
					AT_AI939983.1	SRA:SRR1663239.34717652.1	100.000	49	0	0	241	289	2	50	1.49e-16	91.6
					AT_AI939983.1	SRA:SRR1663250.33044044.1	100.000	49	0	0	241	289	2	50	1.41e-16	91.6
					AT_AI939983.1	SRA:SRR1663252.23228675.1	100.000	49	0	0	241	289	2	50	1.27e-16	91.6
					AT_AI939983.1	SRA:SRR1663260.20959834.1	100.000	49	0	0	241	289	2	50	1.61e-16	91.6
					AT_AI939983.1	SRA:SRR1663269.11854374.1	100.000	49	0	0	241	289	2	50	1.45e-16	91.6
					AT_AI939983.1	SRA:SRR1663213.30816267.1	100.000	50	0	0	241	290	1	50	8.13e-17	93.5
					AT_AI939983.1	SRA:SRR1663213.18715553.1	100.000	50	0	0	241	290	1	50	8.13e-17	93.5
					AT_AI939983.1	SRA:SRR1663224.35208724.1	100.000	50	0	0	241	290	1	50	5.08e-17	93.5
					AT_AI939983.1	SRA:SRR1663224.25779708.1	100.000	50	0	0	241	290	1	50	5.08e-17	93.5
					AT_AI939983.1	SRA:SRR1663227.6940907.1	98.000	50	1	0	241	290	1	50	2.14e-15	87.9
					AT_AI939983.1	SRA:SRR1663230.25220436.1	100.000	50	0	0	241	290	1	50	5.07e-17	93.5
					AT_AI939983.1	SRA:SRR1663231.8451706.1	100.000	50	0	0	241	290	1	50	1.00e-16	93.5
					AT_AI939983.1	SRA:SRR1663238.32779387.1	100.000	50	0	0	241	290	1	50	3.98e-17	93.5
					AT_AI939983.1	SRA:SRR1663238.15414218.1	100.000	50	0	0	241	290	1	50	3.98e-17	93.5
					AT_AI939983.1	SRA:SRR1663238.4833637.1	100.000	50	0	0	241	290	1	50	3.98e-17	93.5
					AT_AI939983.1	SRA:SRR1663238.478990.1	100.000	50	0	0	241	290	1	50	3.98e-17	93.5
					AT_AI939983.1	SRA:SRR1663241.32689388.1	100.000	50	0	0	241	290	1	50	4.26e-17	93.5
					AT_AI939983.1	SRA:SRR1663247.27691302.1	100.000	50	0	0	241	290	1	50	4.02e-17	93.5
					AT_AI939983.1	SRA:SRR1663247.29227584.1	98.000	50	1	0	241	290	1	50	1.87e-15	87.9
					AT_AI939983.1	SRA:SRR1663251.38039261.1	100.000	50	0	0	241	290	1	50	4.58e-17	93.5
					AT_AI939983.1	SRA:SRR1663251.37001079.1	100.000	50	0	0	241	290	1	50	4.58e-17	93.5
					AT_AI939983.1	SRA:SRR1663251.11605063.1	100.000	50	0	0	241	290	1	50	4.58e-17	93.5
					AT_AI939983.1	SRA:SRR1663274.26505984.1	100.000	50	0	0	241	290	1	50	3.83e-17	93.5
					AT_AI939983.1	SRA:SRR1663275.46830846.1	100.000	50	0	0	241	290	1	50	5.15e-17	93.5
					AT_AI939983.1	SRA:SRR1663275.40268248.1	100.000	50	0	0	241	290	1	50	5.15e-17	93.5
					AT_AI939983.1	SRA:SRR1663213.1038735.1	100.000	48	0	0	242	289	3	50	1.05e-15	89.8
					AT_AI939983.1	SRA:SRR1663223.28433998.1	100.000	48	0	0	242	289	3	50	6.38e-16	89.8
					AT_AI939983.1	SRA:SRR1663229.28340768.1	100.000	48	0	0	242	289	3	50	5.71e-16	89.8
					AT_AI939983.1	SRA:SRR1663241.30074876.1	100.000	48	0	0	242	289	3	50	5.51e-16	89.8
					AT_AI939983.1	SRA:SRR1663249.14944318.1	100.000	48	0	0	242	289	3	50	5.79e-16	89.8
					AT_AI939983.1	SRA:SRR1663250.27575169.1	100.000	48	0	0	242	289	3	50	5.07e-16	89.8
					AT_AI939983.1	SRA:SRR1663251.38622669.1	100.000	48	0	0	242	289	3	50	5.93e-16	89.8
					AT_AI939983.1	SRA:SRR1663256.42912942.1	100.000	48	0	0	242	289	3	50	6.25e-16	89.8
					AT_AI939983.1	SRA:SRR1663265.3353729.1	100.000	48	0	0	242	289	3	50	4.87e-16	89.8
					AT_AI939983.1	SRA:SRR1663282.4116625.1	100.000	48	0	0	242	289	3	50	3.71e-16	89.8
					AT_AI939983.1	SRA:SRR1663234.27752275.1	100.000	50	0	0	242	291	1	50	3.93e-17	93.5
					AT_AI939983.1	SRA:SRR1663253.9817970.1	100.000	50	0	0	242	291	1	50	4.47e-17	93.5
					AT_AI939983.1	SRA:SRR1663254.26933175.1	100.000	50	0	0	242	291	1	50	3.64e-17	93.5
					AT_AI939983.1	SRA:SRR1663223.43189065.2	100.000	49	0	0	243	291	49	1	1.77e-16	91.6
					AT_AI939983.1	SRA:SRR1663215.14414836.1	100.000	50	0	0	243	292	1	50	8.13e-17	93.5
					AT_AI939983.1	SRA:SRR1663213.22776777.2	100.000	50	0	0	243	292	50	1	8.13e-17	93.5
					AT_AI939983.1	SRA:SRR1663228.5757325.2	100.000	50	0	0	244	293	50	1	4.61e-17	93.5
					AT_AI939983.1	SRA:SRR1663232.5303060.1	100.000	50	0	0	244	293	1	50	1.00e-16	93.5
					AT_AI939983.1	SRA:SRR1663254.21830454.2	100.000	50	0	0	244	293	50	1	3.64e-17	93.5
					AT_AI939983.1	SRA:SRR1663269.3672045.2	100.000	50	0	0	244	293	50	1	4.03e-17	93.5
					AT_AI939983.1	SRA:SRR1663271.5425575.2	100.000	50	0	0	244	293	50	1	4.14e-17	93.5
					AT_AI939983.1	SRA:SRR1663279.35636895.2	100.000	50	0	0	244	293	50	1	4.41e-17	93.5
					AT_AI939983.1	SRA:SRR1663230.43419679.2	100.000	49	0	0	245	293	49	1	1.82e-16	91.6
					AT_AI939983.1	SRA:SRR1663258.6016247.2	98.000	50	1	0	245	294	50	1	2.12e-15	87.9
					AT_AI939983.1	SRA:SRR1663209.4366615.2	100.000	50	0	0	246	295	50	1	6.55e-17	93.5
					AT_AI939983.1	SRA:SRR1663229.27751032.2	95.918	49	2	0	247	295	49	1	3.44e-13	80.5
					AT_AI939983.1	SRA:SRR1663233.13823254.2	100.000	49	0	0	247	295	49	1	3.60e-16	91.6
					AT_AI939983.1	SRA:SRR1663242.17376463.2	100.000	50	0	0	247	296	50	1	4.34e-17	93.5
					AT_AI939983.1	SRA:SRR1663253.1481923.1	100.000	50	0	0	247	296	1	50	4.47e-17	93.5
					AT_AI939983.1	SRA:SRR1663269.34013637.2	100.000	50	0	0	247	296	50	1	4.03e-17	93.5
					AT_AI939983.1	SRA:SRR1663280.12268392.1	100.000	50	0	0	247	296	1	50	4.46e-17	93.5
					AT_AI939983.1	SRA:SRR1663233.17491872.2	100.000	49	0	0	248	296	49	1	3.60e-16	91.6
					AT_AI939983.1	SRA:SRR1663233.3741575.2	100.000	49	0	0	248	296	49	1	3.60e-16	91.6
					AT_AI939983.1	SRA:SRR1663232.7399604.1	100.000	50	0	0	248	297	1	50	1.00e-16	93.5
					AT_AI939983.1	SRA:SRR1663210.2888431.2	100.000	50	0	0	251	300	50	1	6.55e-17	93.5
					AT_AI939983.1	SRA:SRR1663232.7893856.1	100.000	50	0	0	251	300	50	1	1.00e-16	93.5
					AT_AI939983.1	SRA:SRR1663249.22397846.2	100.000	50	0	0	251	300	1	50	4.48e-17	93.5
					AT_AI939983.1	SRA:SRR1663257.35594935.2	100.000	50	0	0	251	300	1	50	4.64e-17	93.5
					AT_AI939983.1	SRA:SRR1663264.9539111.2	100.000	50	0	0	251	300	50	1	4.98e-17	93.5
					AT_AI939983.1	SRA:SRR1663271.13666221.2	100.000	50	0	0	251	300	50	1	4.14e-17	93.5
					AT_AI939983.1	SRA:SRR1663229.8704441.2	100.000	49	0	0	252	300	49	1	1.59e-16	91.6
					AT_AI939983.1	SRA:SRR1663235.16197160.2	100.000	50	0	0	252	301	50	1	4.67e-17	93.5
					AT_AI939983.1	SRA:SRR1663257.35602048.1	100.000	50	0	0	252	301	1	50	4.64e-17	93.5
					AT_AI939983.1	SRA:SRR1663222.38456677.2	97.619	42	1	0	253	294	3	44	5.39e-11	73.1
					AT_AI939983.1	SRA:SRR1663216.40161350.2	100.000	49	0	0	253	301	49	1	1.62e-16	91.6
					AT_AI939983.1	SRA:SRR1663211.28457179.2	100.000	50	0	0	253	302	50	1	6.55e-17	93.5
					AT_AI939983.1	SRA:SRR1663224.35490985.2	100.000	50	0	0	253	302	50	1	5.08e-17	93.5
					AT_AI939983.1	SRA:SRR1663224.8171183.1	100.000	50	0	0	253	302	50	1	5.08e-17	93.5
					AT_AI939983.1	SRA:SRR1663224.6848087.2	100.000	50	0	0	253	302	50	1	5.08e-17	93.5
					AT_AI939983.1	SRA:SRR1663234.13247333.1	100.000	50	0	0	253	302	50	1	3.93e-17	93.5
					AT_AI939983.1	SRA:SRR1663234.7368816.1	100.000	50	0	0	253	302	50	1	3.93e-17	93.5
					AT_AI939983.1	SRA:SRR1663241.27486537.2	100.000	50	0	0	253	302	50	1	4.26e-17	93.5
					AT_AI939983.1	SRA:SRR1663253.26065948.2	100.000	50	0	0	253	302	50	1	4.47e-17	93.5
					AT_AI939983.1	SRA:SRR1663253.24105391.2	100.000	50	0	0	253	302	50	1	4.47e-17	93.5
					AT_AI939983.1	SRA:SRR1663254.9792733.2	100.000	50	0	0	253	302	50	1	3.64e-17	93.5
					AT_AI939983.1	SRA:SRR1663255.35818823.2	100.000	50	0	0	253	302	50	1	5.15e-17	93.5
					AT_AI939983.1	SRA:SRR1663255.19860958.2	100.000	50	0	0	253	302	50	1	5.15e-17	93.5
					AT_AI939983.1	SRA:SRR1663257.25618160.2	100.000	50	0	0	253	302	50	1	4.64e-17	93.5
					AT_AI939983.1	SRA:SRR1663262.12533251.2	100.000	50	0	0	253	302	50	1	4.10e-17	93.5
					AT_AI939983.1	SRA:SRR1663264.8093563.2	100.000	50	0	0	253	302	50	1	4.98e-17	93.5
					AT_AI939983.1	SRA:SRR1663265.5077507.2	100.000	50	0	0	253	302	50	1	3.76e-17	93.5
					AT_AI939983.1	SRA:SRR1663267.7592011.2	100.000	50	0	0	253	302	50	1	3.69e-17	93.5
					AT_AI939983.1	SRA:SRR1663269.19857207.2	100.000	50	0	0	253	302	50	1	4.03e-17	93.5
					AT_AI939983.1	SRA:SRR1663269.447719.2	100.000	50	0	0	253	302	50	1	4.03e-17	93.5
					AT_AI939983.1	SRA:SRR1663275.44742753.2	100.000	50	0	0	253	302	50	1	5.15e-17	93.5
					AT_AI939983.1	SRA:SRR1663275.28302239.2	100.000	50	0	0	253	302	50	1	5.15e-17	93.5
					AT_AI939983.1	SRA:SRR1663214.4150749.2	100.000	49	0	0	254	302	49	1	2.92e-16	91.6
					AT_AI939983.1	SRA:SRR1663213.29912503.2	100.000	49	0	0	254	302	49	1	2.92e-16	91.6
					AT_AI939983.1	SRA:SRR1663216.34445327.2	100.000	49	0	0	254	302	49	1	1.62e-16	91.6
					AT_AI939983.1	SRA:SRR1663231.12114879.2	100.000	49	0	0	254	302	49	1	3.60e-16	91.6
					AT_AI939983.1	SRA:SRR1663241.37642905.2	100.000	50	0	0	254	303	50	1	4.26e-17	93.5
					AT_AI939983.1	SRA:SRR1663259.47688315.1	100.000	50	0	0	254	303	50	1	5.63e-17	93.5
					AT_AI939983.1	SRA:SRR1663259.37367583.1	100.000	50	0	0	254	303	50	1	5.63e-17	93.5
					AT_AI939983.1	SRA:SRR1663211.31679100.1	100.000	50	0	0	255	304	50	1	6.55e-17	93.5
					AT_AI939983.1	SRA:SRR1663235.16898621.2	100.000	50	0	0	255	304	50	1	4.67e-17	93.5
					AT_AI939983.1	SRA:SRR1663279.18124470.2	98.000	50	1	0	255	304	50	1	2.05e-15	87.9
					AT_AI939983.1	SRA:SRR1663230.4733289.2	100.000	49	0	0	256	304	49	1	1.82e-16	91.6
					AT_AI939983.1	SRA:SRR1663255.37151334.2	100.000	50	0	0	257	306	50	1	5.15e-17	93.5
					AT_AI939983.1	SRA:SRR1663224.4985772.2	100.000	50	0	0	259	308	50	1	5.08e-17	93.5
					AT_AI939983.1	SRA:SRR1663237.8595198.2	100.000	50	0	0	259	308	50	1	4.51e-17	93.5
					AT_AI939983.1	SRA:SRR1663259.43550658.1	100.000	50	0	0	259	308	50	1	5.63e-17	93.5
					AT_AI939983.1	SRA:SRR1663280.7463809.1	100.000	49	0	0	260	308	2	50	1.61e-16	91.6
					AT_AI939983.1	SRA:SRR1663242.19269760.2	100.000	50	0	0	260	309	50	1	4.34e-17	93.5
					AT_AI939983.1	SRA:SRR1663222.20441436.2	100.000	49	0	0	261	309	49	1	1.49e-16	91.6
					AT_AI939983.1	SRA:SRR1663273.25932579.2	100.000	50	0	0	261	310	50	1	5.21e-17	93.5
					AT_AI939983.1	SRA:SRR1663235.43385908.1	97.959	49	1	0	262	310	2	50	7.81e-15	86.1
					AT_AI939983.1	SRA:SRR1663211.30651229.1	100.000	50	0	0	262	311	1	50	6.55e-17	93.5
					AT_AI939983.1	SRA:SRR1663235.17788916.1	100.000	50	0	0	262	311	1	50	4.67e-17	93.5
					AT_AI939983.1	SRA:SRR1663242.20173255.1	100.000	50	0	0	262	311	1	50	4.34e-17	93.5
					AT_AI939983.1	SRA:SRR1663242.12446277.1	100.000	50	0	0	262	311	1	50	4.34e-17	93.5
					AT_AI939983.1	SRA:SRR1663257.18824248.1	100.000	50	0	0	262	311	1	50	4.64e-17	93.5
					AT_AI939983.1	SRA:SRR1663221.45933206.1	100.000	50	0	0	263	312	1	50	5.03e-17	93.5
					AT_AI939983.1	SRA:SRR1663231.13888582.1	100.000	50	0	0	263	312	1	50	1.00e-16	93.5
					AT_AI939983.1	SRA:SRR1663239.32885773.1	100.000	50	0	0	263	312	1	50	4.14e-17	93.5
					AT_AI939983.1	SRA:SRR1663261.2968833.1	100.000	50	0	0	263	312	1	50	3.36e-17	93.5
					AT_AI939983.1	SRA:SRR1663213.1252720.2	100.000	49	0	0	264	312	1	49	2.92e-16	91.6
					AT_AI939983.1	SRA:SRR1663250.10173770.1	100.000	49	0	0	264	312	2	50	1.41e-16	91.6
					AT_AI939983.1	SRA:SRR1663211.6747074.1	100.000	50	0	0	264	313	1	50	6.55e-17	93.5
					AT_AI939983.1	SRA:SRR1663210.4172418.1	100.000	50	0	0	264	313	1	50	6.55e-17	93.5
					AT_AI939983.1	SRA:SRR1663215.6860142.1	100.000	50	0	0	264	313	1	50	8.13e-17	93.5
					AT_AI939983.1	SRA:SRR1663214.573817.1	100.000	50	0	0	264	313	1	50	8.13e-17	93.5
					AT_AI939983.1	SRA:SRR1663213.19629028.1	100.000	50	0	0	264	313	1	50	8.13e-17	93.5
					AT_AI939983.1	SRA:SRR1663213.3731954.1	100.000	50	0	0	264	313	1	50	8.13e-17	93.5
					AT_AI939983.1	SRA:SRR1663216.25312298.1	100.000	50	0	0	264	313	1	50	4.51e-17	93.5
					AT_AI939983.1	SRA:SRR1663221.9895859.1	100.000	50	0	0	264	313	1	50	5.03e-17	93.5
					AT_AI939983.1	SRA:SRR1663223.36158604.1	100.000	50	0	0	264	313	1	50	4.93e-17	93.5
					AT_AI939983.1	SRA:SRR1663223.18487295.1	100.000	50	0	0	264	313	1	50	4.93e-17	93.5
					AT_AI939983.1	SRA:SRR1663223.8015288.1	100.000	50	0	0	264	313	1	50	4.93e-17	93.5
					AT_AI939983.1	SRA:SRR1663224.17431968.1	100.000	50	0	0	264	313	1	50	5.08e-17	93.5
					AT_AI939983.1	SRA:SRR1663224.17192651.2	100.000	50	0	0	264	313	1	50	5.08e-17	93.5
					AT_AI939983.1	SRA:SRR1663226.14007420.1	100.000	50	0	0	264	313	1	50	4.16e-17	93.5
					AT_AI939983.1	SRA:SRR1663225.4427602.1	100.000	50	0	0	264	313	1	50	4.16e-17	93.5
					AT_AI939983.1	SRA:SRR1663228.13776359.1	100.000	50	0	0	264	313	1	50	4.61e-17	93.5
					AT_AI939983.1	SRA:SRR1663228.9599687.1	100.000	50	0	0	264	313	1	50	4.61e-17	93.5
					AT_AI939983.1	SRA:SRR1663227.9951226.1	100.000	50	0	0	264	313	1	50	4.61e-17	93.5
					AT_AI939983.1	SRA:SRR1663227.8674062.1	100.000	50	0	0	264	313	1	50	4.61e-17	93.5
					AT_AI939983.1	SRA:SRR1663234.7254495.1	100.000	50	0	0	264	313	1	50	3.93e-17	93.5
					AT_AI939983.1	SRA:SRR1663234.4202825.1	100.000	50	0	0	264	313	1	50	3.93e-17	93.5
					AT_AI939983.1	SRA:SRR1663235.22515874.1	100.000	50	0	0	264	313	1	50	4.67e-17	93.5
					AT_AI939983.1	SRA:SRR1663235.20549239.1	100.000	50	0	0	264	313	1	50	4.67e-17	93.5
					AT_AI939983.1	SRA:SRR1663237.17423260.1	100.000	50	0	0	264	313	1	50	4.51e-17	93.5
					AT_AI939983.1	SRA:SRR1663237.3170971.1	100.000	50	0	0	264	313	1	50	4.51e-17	93.5
					AT_AI939983.1	SRA:SRR1663241.38373660.1	100.000	50	0	0	264	313	1	50	4.26e-17	93.5
					AT_AI939983.1	SRA:SRR1663241.12153669.1	100.000	50	0	0	264	313	1	50	4.26e-17	93.5
					AT_AI939983.1	SRA:SRR1663241.8218074.1	100.000	50	0	0	264	313	1	50	4.26e-17	93.5
					AT_AI939983.1	SRA:SRR1663241.6354046.1	100.000	50	0	0	264	313	1	50	4.26e-17	93.5
					AT_AI939983.1	SRA:SRR1663241.34863842.1	98.000	50	1	0	264	313	1	50	1.98e-15	87.9
					AT_AI939983.1	SRA:SRR1663245.22906875.1	100.000	50	0	0	264	313	1	50	4.96e-17	93.5
					AT_AI939983.1	SRA:SRR1663245.11299759.1	100.000	50	0	0	264	313	1	50	4.96e-17	93.5
					AT_AI939983.1	SRA:SRR1663246.24988407.1	100.000	50	0	0	264	313	1	50	3.83e-17	93.5
					AT_AI939983.1	SRA:SRR1663246.9468461.1	100.000	50	0	0	264	313	1	50	3.83e-17	93.5
					AT_AI939983.1	SRA:SRR1663247.34530810.1	100.000	50	0	0	264	313	1	50	4.02e-17	93.5
					AT_AI939983.1	SRA:SRR1663247.17203543.1	100.000	50	0	0	264	313	1	50	4.02e-17	93.5
					AT_AI939983.1	SRA:SRR1663247.10379164.1	100.000	50	0	0	264	313	1	50	4.02e-17	93.5
					AT_AI939983.1	SRA:SRR1663250.10562755.1	100.000	50	0	0	264	313	1	50	3.92e-17	93.5
					AT_AI939983.1	SRA:SRR1663251.707399.1	100.000	50	0	0	264	313	1	50	4.58e-17	93.5
					AT_AI939983.1	SRA:SRR1663254.12335951.1	100.000	50	0	0	264	313	1	50	3.64e-17	93.5
					AT_AI939983.1	SRA:SRR1663254.5295559.1	100.000	50	0	0	264	313	1	50	3.64e-17	93.5
					AT_AI939983.1	SRA:SRR1663254.3716711.1	100.000	50	0	0	264	313	1	50	3.64e-17	93.5
					AT_AI939983.1	SRA:SRR1663255.45398466.1	100.000	50	0	0	264	313	1	50	5.15e-17	93.5
					AT_AI939983.1	SRA:SRR1663256.5437499.1	100.000	50	0	0	264	313	1	50	4.83e-17	93.5
					AT_AI939983.1	SRA:SRR1663257.33884926.1	100.000	50	0	0	264	313	1	50	4.64e-17	93.5
					AT_AI939983.1	SRA:SRR1663258.27419102.1	100.000	50	0	0	264	313	1	50	4.55e-17	93.5
					AT_AI939983.1	SRA:SRR1663259.31294098.1	100.000	50	0	0	264	313	1	50	5.63e-17	93.5
					AT_AI939983.1	SRA:SRR1663261.5330759.1	100.000	50	0	0	264	313	1	50	3.36e-17	93.5
					AT_AI939983.1	SRA:SRR1663261.283844.1	98.000	50	1	0	264	313	1	50	1.56e-15	87.9
					AT_AI939983.1	SRA:SRR1663264.359944.1	100.000	50	0	0	264	313	1	50	4.98e-17	93.5
					AT_AI939983.1	SRA:SRR1663266.26882398.1	100.000	50	0	0	264	313	1	50	4.98e-17	93.5
					AT_AI939983.1	SRA:SRR1663266.21414176.1	100.000	50	0	0	264	313	1	50	4.98e-17	93.5
					AT_AI939983.1	SRA:SRR1663268.28884737.1	100.000	50	0	0	264	313	1	50	5.03e-17	93.5
					AT_AI939983.1	SRA:SRR1663268.21094684.1	100.000	50	0	0	264	313	1	50	5.03e-17	93.5
					AT_AI939983.1	SRA:SRR1663270.27129547.1	100.000	50	0	0	264	313	1	50	4.46e-17	93.5
					AT_AI939983.1	SRA:SRR1663278.26221626.1	98.000	50	1	0	264	313	1	50	2.11e-15	87.9
					AT_AI939983.1	SRA:SRR1663279.34577195.1	100.000	50	0	0	264	313	1	50	4.41e-17	93.5
					AT_AI939983.1	SRA:SRR1663279.20138687.1	100.000	50	0	0	264	313	1	50	4.41e-17	93.5
					AT_AI939983.1	SRA:SRR1663280.12907200.1	100.000	50	0	0	264	313	1	50	4.46e-17	93.5
					AT_AI939983.1	SRA:SRR1663221.25429636.1	100.000	49	0	0	265	313	2	50	1.81e-16	91.6
					AT_AI939983.1	SRA:SRR1663216.27828588.1	100.000	46	0	0	266	311	5	50	7.55e-15	86.1
					AT_AI939983.1	SRA:SRR1663224.28342802.1	100.000	50	0	0	266	315	1	50	5.08e-17	93.5
					AT_AI939983.1	SRA:SRR1663224.9752348.1	100.000	50	0	0	266	315	1	50	5.08e-17	93.5
					AT_AI939983.1	SRA:SRR1663230.14531061.2	100.000	49	0	0	267	315	49	1	1.82e-16	91.6
					AT_AI939983.1	SRA:SRR1663232.18418187.1	100.000	50	0	0	268	317	1	50	1.00e-16	93.5
					AT_AI939983.1	SRA:SRR1663264.19946114.2	100.000	50	0	0	268	317	50	1	4.98e-17	93.5
					AT_AI939983.1	SRA:SRR1663237.27414054.2	100.000	50	0	0	269	318	50	1	4.51e-17	93.5
					AT_AI939983.1	SRA:SRR1663272.34202884.2	100.000	50	0	0	269	318	50	1	4.47e-17	93.5
					AT_AI939983.1	SRA:SRR1663279.37475595.2	100.000	50	0	0	269	318	1	50	4.41e-17	93.5
					AT_AI939983.1	SRA:SRR1663245.38344361.2	100.000	50	0	0	271	320	1	50	4.96e-17	93.5
					AT_AI939983.1	SRA:SRR1663278.38056076.2	100.000	50	0	0	271	320	1	50	4.53e-17	93.5
					AT_AI939983.1	SRA:SRR1663222.23881589.1	100.000	50	0	0	272	321	1	50	4.14e-17	93.5
					AT_AI939983.1	SRA:SRR1663259.16037612.2	100.000	50	0	0	272	321	50	1	5.63e-17	93.5
					AT_AI939983.1	SRA:SRR1663280.39284854.2	100.000	50	0	0	273	322	50	1	4.46e-17	93.5
					AT_AI939983.1	SRA:SRR1663225.10759155.2	100.000	49	0	0	274	322	49	1	1.50e-16	91.6
					AT_AI939983.1	SRA:SRR1663213.31538957.2	100.000	50	0	0	274	323	50	1	8.13e-17	93.5
					AT_AI939983.1	SRA:SRR1663224.157251.2	100.000	50	0	0	274	323	50	1	5.08e-17	93.5
					AT_AI939983.1	SRA:SRR1663227.9229100.2	100.000	50	0	0	274	323	50	1	4.61e-17	93.5
					AT_AI939983.1	SRA:SRR1663231.11752058.2	100.000	50	0	0	274	323	50	1	1.00e-16	93.5
					AT_AI939983.1	SRA:SRR1663255.21809232.2	100.000	50	0	0	274	323	50	1	5.15e-17	93.5
					AT_AI939983.1	SRA:SRR1663255.8320764.2	100.000	50	0	0	274	323	50	1	5.15e-17	93.5
					AT_AI939983.1	SRA:SRR1663255.6535427.2	100.000	50	0	0	274	323	50	1	5.15e-17	93.5
					AT_AI939983.1	SRA:SRR1663261.5994104.2	100.000	50	0	0	274	323	50	1	3.36e-17	93.5
					AT_AI939983.1	SRA:SRR1663278.6947472.2	100.000	50	0	0	274	323	50	1	4.53e-17	93.5
					AT_AI939983.1	SRA:SRR1663255.42565485.2	98.039	51	0	1	274	324	50	1	2.39e-15	87.9
					AT_AI939983.1	SRA:SRR1663257.20967726.2	100.000	50	0	0	275	324	50	1	4.64e-17	93.5
					AT_AI939983.1	SRA:SRR1663217.22142757.2	100.000	49	0	0	276	324	49	1	1.59e-16	91.6
					AT_AI939983.1	SRA:SRR1663230.48112474.2	100.000	49	0	0	276	324	49	1	1.82e-16	91.6
					AT_AI939983.1	SRA:SRR1663230.38386916.1	98.000	50	1	0	276	325	1	50	2.36e-15	87.9
					AT_AI939983.1	SRA:SRR1663233.54126003.1	100.000	50	0	0	276	325	1	50	1.00e-16	93.5
					AT_AI939983.1	SRA:SRR1663245.41045714.1	100.000	50	0	0	276	325	1	50	4.96e-17	93.5
					AT_AI939983.1	SRA:SRR1663245.15347227.1	100.000	50	0	0	276	325	1	50	4.96e-17	93.5
					AT_AI939983.1	SRA:SRR1663250.15767569.1	100.000	50	0	0	276	325	1	50	3.92e-17	93.5
					AT_AI939983.1	SRA:SRR1663254.27292017.2	100.000	50	0	0	276	325	50	1	3.64e-17	93.5
					AT_AI939983.1	SRA:SRR1663254.19948603.2	100.000	50	0	0	276	325	50	1	3.64e-17	93.5
					AT_AI939983.1	SRA:SRR1663280.7084680.2	100.000	50	0	0	276	325	50	1	4.46e-17	93.5
					AT_AI939983.1	SRA:SRR1663245.34507923.2	100.000	48	0	0	277	324	50	3	6.41e-16	89.8
					AT_AI939983.1	SRA:SRR1663238.19172506.2	100.000	50	0	0	278	327	50	1	3.98e-17	93.5
					AT_AI939983.1	SRA:SRR1663263.21233388.2	100.000	50	0	0	278	327	50	1	4.71e-17	93.5
					AT_AI939983.1	SRA:SRR1663264.34353996.2	100.000	50	0	0	278	327	50	1	4.98e-17	93.5
					AT_AI939983.1	SRA:SRR1663269.10062667.2	100.000	50	0	0	278	327	50	1	4.03e-17	93.5
					AT_AI939983.1	SRA:SRR1663259.22952143.2	98.000	50	0	1	279	327	50	1	9.42e-15	86.1
					AT_AI939983.1	SRA:SRR1663234.11433415.2	100.000	50	0	0	279	328	50	1	3.93e-17	93.5
					AT_AI939983.1	SRA:SRR1663234.8648893.2	100.000	50	0	0	279	328	50	1	3.93e-17	93.5
					AT_AI939983.1	SRA:SRR1663234.1523168.2	100.000	50	0	0	279	328	50	1	3.93e-17	93.5
					AT_AI939983.1	SRA:SRR1663253.35941998.2	100.000	50	0	0	279	328	50	1	4.47e-17	93.5
					AT_AI939983.1	SRA:SRR1663280.17719474.2	100.000	50	0	0	279	328	1	50	4.46e-17	93.5
					AT_AI939983.1	SRA:SRR1663233.6475757.2	100.000	49	0	0	280	328	49	1	3.60e-16	91.6
					AT_AI939983.1	SRA:SRR1663232.7399604.2	100.000	50	0	0	280	329	50	1	1.00e-16	93.5
					AT_AI939983.1	SRA:SRR1663247.14455352.1	100.000	50	0	0	280	329	50	1	4.02e-17	93.5
					AT_AI939983.1	SRA:SRR1663249.869880.1	100.000	50	0	0	280	329	50	1	4.48e-17	93.5
					AT_AI939983.1	SRA:SRR1663253.2410146.1	100.000	50	0	0	280	329	50	1	4.47e-17	93.5
					AT_AI939983.1	SRA:SRR1663252.24144475.2	100.000	47	0	0	281	327	47	1	1.64e-15	87.9
					AT_AI939983.1	SRA:SRR1663211.14007714.2	100.000	50	0	0	281	330	1	50	6.55e-17	93.5
					AT_AI939983.1	SRA:SRR1663247.27391994.1	100.000	50	0	0	281	330	50	1	4.02e-17	93.5
					AT_AI939983.1	SRA:SRR1663247.11581937.1	100.000	50	0	0	281	330	50	1	4.02e-17	93.5
					AT_AI939983.1	SRA:SRR1663250.33568270.1	100.000	50	0	0	281	330	50	1	3.92e-17	93.5
					AT_AI939983.1	SRA:SRR1663250.15213763.1	100.000	50	0	0	281	330	50	1	3.92e-17	93.5
					AT_AI939983.1	SRA:SRR1663282.4595268.1	100.000	50	0	0	281	330	50	1	2.87e-17	93.5
					AT_AI939983.1	SRA:SRR1663223.33271618.1	100.000	49	0	0	282	330	50	2	1.77e-16	91.6
					AT_AI939983.1	SRA:SRR1663247.20436295.1	100.000	50	0	0	282	331	50	1	4.02e-17	93.5
					AT_AI939983.1	SRA:SRR1663247.10380437.1	100.000	50	0	0	282	331	50	1	4.02e-17	93.5
					AT_AI939983.1	SRA:SRR1663238.19422736.1	100.000	49	0	0	283	331	2	50	1.43e-16	91.6
					AT_AI939983.1	SRA:SRR1663231.8536315.1	100.000	50	0	0	283	332	1	50	1.00e-16	93.5
					AT_AI939983.1	SRA:SRR1663229.24474451.1	100.000	49	0	0	284	332	2	50	1.59e-16	91.6
					AT_AI939983.1	SRA:SRR1663230.22754496.1	100.000	49	0	0	284	332	2	50	1.82e-16	91.6
					AT_AI939983.1	SRA:SRR1663274.12259509.1	100.000	49	0	0	284	332	2	50	1.38e-16	91.6
					AT_AI939983.1	SRA:SRR1663274.3260912.1	100.000	49	0	0	284	332	2	50	1.38e-16	91.6
					AT_AI939983.1	SRA:SRR1663241.11441226.1	100.000	50	0	0	284	333	1	50	4.26e-17	93.5
					AT_AI939983.1	SRA:SRR1663279.28656247.1	100.000	49	0	0	285	333	2	50	1.59e-16	91.6
					AT_AI939983.1	SRA:SRR1663216.6983308.1	100.000	50	0	0	285	334	1	50	4.51e-17	93.5
					AT_AI939983.1	SRA:SRR1663222.17737514.1	100.000	50	0	0	285	334	1	50	4.14e-17	93.5
					AT_AI939983.1	SRA:SRR1663224.8525052.1	100.000	50	0	0	285	334	1	50	5.08e-17	93.5
					AT_AI939983.1	SRA:SRR1663228.9433530.1	100.000	50	0	0	285	334	1	50	4.61e-17	93.5
					AT_AI939983.1	SRA:SRR1663235.25381181.1	98.000	50	1	0	285	334	1	50	2.17e-15	87.9
					AT_AI939983.1	SRA:SRR1663241.36323112.1	100.000	50	0	0	285	334	1	50	4.26e-17	93.5
					AT_AI939983.1	SRA:SRR1663241.32954428.1	100.000	50	0	0	285	334	1	50	4.26e-17	93.5
					AT_AI939983.1	SRA:SRR1663245.19502641.1	100.000	50	0	0	285	334	1	50	4.96e-17	93.5
					AT_AI939983.1	SRA:SRR1663248.23823345.1	100.000	50	0	0	285	334	1	50	3.10e-17	93.5
					AT_AI939983.1	SRA:SRR1663250.20249264.1	100.000	50	0	0	285	334	1	50	3.92e-17	93.5
					AT_AI939983.1	SRA:SRR1663254.27587451.1	100.000	50	0	0	285	334	1	50	3.64e-17	93.5
					AT_AI939983.1	SRA:SRR1663254.22068724.1	100.000	50	0	0	285	334	1	50	3.64e-17	93.5
					AT_AI939983.1	SRA:SRR1663254.3299664.1	100.000	50	0	0	285	334	1	50	3.64e-17	93.5
					AT_AI939983.1	SRA:SRR1663255.28877679.1	100.000	50	0	0	285	334	1	50	5.15e-17	93.5
					AT_AI939983.1	SRA:SRR1663255.8709149.1	100.000	50	0	0	285	334	1	50	5.15e-17	93.5
					AT_AI939983.1	SRA:SRR1663255.7126930.1	100.000	50	0	0	285	334	1	50	5.15e-17	93.5
					AT_AI939983.1	SRA:SRR1663257.18746311.1	100.000	50	0	0	285	334	1	50	4.64e-17	93.5
					AT_AI939983.1	SRA:SRR1663257.16955014.1	100.000	50	0	0	285	334	1	50	4.64e-17	93.5
					AT_AI939983.1	SRA:SRR1663259.43242093.1	98.000	50	1	0	285	334	1	50	2.62e-15	87.9
					AT_AI939983.1	SRA:SRR1663261.16292567.1	100.000	50	0	0	285	334	1	50	3.36e-17	93.5
					AT_AI939983.1	SRA:SRR1663268.48550469.1	98.000	50	1	0	285	334	1	50	2.34e-15	87.9
					AT_AI939983.1	SRA:SRR1663272.28425548.1	100.000	50	0	0	285	334	1	50	4.47e-17	93.5
					AT_AI939983.1	SRA:SRR1663272.13642033.2	100.000	50	0	0	285	334	1	50	4.47e-17	93.5
					AT_AI939983.1	SRA:SRR1663274.5686983.1	100.000	50	0	0	285	334	1	50	3.83e-17	93.5
					AT_AI939983.1	SRA:SRR1663282.5296682.1	100.000	50	0	0	285	334	1	50	2.87e-17	93.5
					AT_AI939983.1	SRA:SRR1663281.5951703.1	100.000	50	0	0	285	334	1	50	2.87e-17	93.5
					AT_AI939983.1	SRA:SRR1663238.12476596.1	100.000	49	0	0	286	334	2	50	1.43e-16	91.6
					AT_AI939983.1	SRA:SRR1663235.37348221.1	100.000	50	0	0	286	335	1	50	4.67e-17	93.5
					AT_AI939983.1	SRA:SRR1663235.19747899.1	100.000	50	0	0	286	335	1	50	4.67e-17	93.5
					AT_AI939983.1	SRA:SRR1663261.27433752.1	100.000	50	0	0	286	335	1	50	3.36e-17	93.5
					AT_AI939983.1	SRA:SRR1663262.17553965.1	100.000	50	0	0	286	335	1	50	4.10e-17	93.5
					AT_AI939983.1	SRA:SRR1663264.15355496.1	100.000	50	0	0	286	335	1	50	4.98e-17	93.5
					AT_AI939983.1	SRA:SRR1663214.21608482.1	100.000	48	0	0	287	334	3	50	1.05e-15	89.8
					AT_AI939983.1	SRA:SRR1663222.7942561.2	100.000	49	0	0	288	336	49	1	1.49e-16	91.6
					AT_AI939983.1	SRA:SRR1663265.21904931.2	100.000	50	0	0	288	337	50	1	3.76e-17	93.5
					AT_AI939983.1	SRA:SRR1663226.3390665.1	100.000	50	0	0	289	338	1	50	4.16e-17	93.5
					AT_AI939983.1	SRA:SRR1663264.32066960.2	100.000	50	0	0	289	338	50	1	4.98e-17	93.5
					AT_AI939983.1	SRA:SRR1663265.27743033.2	100.000	50	0	0	289	338	1	50	3.76e-17	93.5
					AT_AI939983.1	SRA:SRR1663265.10188274.2	100.000	50	0	0	289	338	1	50	3.76e-17	93.5
					AT_AI939983.1	SRA:SRR1663268.27851870.2	100.000	50	0	0	289	338	1	50	5.03e-17	93.5
					AT_AI939983.1	SRA:SRR1663268.9140370.2	100.000	50	0	0	289	338	1	50	5.03e-17	93.5
					AT_AI939983.1	SRA:SRR1663279.6787689.2	100.000	50	0	0	289	338	50	1	4.41e-17	93.5
					AT_AI939983.1	SRA:SRR1663225.13406608.2	100.000	47	0	0	290	336	49	3	1.94e-15	87.9
					AT_AI939983.1	SRA:SRR1663231.4503943.2	100.000	49	0	0	290	338	49	1	3.60e-16	91.6
					AT_AI939983.1	SRA:SRR1663216.39092813.2	100.000	50	0	0	290	339	50	1	4.51e-17	93.5
					AT_AI939983.1	SRA:SRR1663224.2414312.1	100.000	50	0	0	290	339	50	1	5.08e-17	93.5
					AT_AI939983.1	SRA:SRR1663229.32595882.2	100.000	50	0	0	290	339	50	1	4.41e-17	93.5
					AT_AI939983.1	SRA:SRR1663237.25524293.1	98.000	50	1	0	290	339	50	1	2.10e-15	87.9
					AT_AI939983.1	SRA:SRR1663241.5742376.2	100.000	50	0	0	290	339	50	1	4.26e-17	93.5
					AT_AI939983.1	SRA:SRR1663242.355153.2	100.000	50	0	0	290	339	50	1	4.34e-17	93.5
					AT_AI939983.1	SRA:SRR1663249.10697892.2	100.000	50	0	0	290	339	50	1	4.48e-17	93.5
					AT_AI939983.1	SRA:SRR1663247.12260405.2	98.000	50	0	1	291	339	50	1	6.73e-15	86.1
					AT_AI939983.1	SRA:SRR1663213.2060344.2	100.000	50	0	0	291	340	50	1	8.13e-17	93.5
					AT_AI939983.1	SRA:SRR1663221.47008538.1	100.000	50	0	0	291	340	50	1	5.03e-17	93.5
					AT_AI939983.1	SRA:SRR1663221.36021636.1	100.000	50	0	0	291	340	50	1	5.03e-17	93.5
					AT_AI939983.1	SRA:SRR1663227.19454968.2	100.000	50	0	0	291	340	50	1	4.61e-17	93.5
					AT_AI939983.1	SRA:SRR1663231.17139425.1	98.000	50	1	0	291	340	50	1	4.66e-15	87.9
					AT_AI939983.1	SRA:SRR1663240.4786686.1	100.000	50	0	0	291	340	50	1	3.72e-17	93.5
					AT_AI939983.1	SRA:SRR1663241.18622639.2	100.000	50	0	0	291	340	50	1	4.26e-17	93.5
					AT_AI939983.1	SRA:SRR1663250.21465863.2	100.000	50	0	0	291	340	50	1	3.92e-17	93.5
					AT_AI939983.1	SRA:SRR1663250.10698571.1	100.000	50	0	0	291	340	50	1	3.92e-17	93.5
					AT_AI939983.1	SRA:SRR1663251.24459936.2	100.000	50	0	0	291	340	50	1	4.58e-17	93.5
					AT_AI939983.1	SRA:SRR1663257.35594935.1	100.000	50	0	0	291	340	50	1	4.64e-17	93.5
					AT_AI939983.1	SRA:SRR1663259.43380014.1	100.000	50	0	0	291	340	50	1	5.63e-17	93.5
					AT_AI939983.1	SRA:SRR1663268.26660053.2	100.000	50	0	0	291	340	50	1	5.03e-17	93.5
					AT_AI939983.1	SRA:SRR1663269.31161252.2	100.000	50	0	0	291	340	50	1	4.03e-17	93.5
					AT_AI939983.1	SRA:SRR1663278.1178044.2	100.000	50	0	0	291	340	50	1	4.53e-17	93.5
					AT_AI939983.1	SRA:SRR1663249.29044975.1	100.000	50	0	0	292	341	50	1	4.48e-17	93.5
					AT_AI939983.1	SRA:SRR1663255.19495832.2	100.000	50	0	0	292	341	50	1	5.15e-17	93.5
					AT_AI939983.1	SRA:SRR1663256.22414492.1	100.000	50	0	0	292	341	50	1	4.83e-17	93.5
					AT_AI939983.1	SRA:SRR1663268.32833594.2	100.000	50	0	0	292	341	50	1	5.03e-17	93.5
					AT_AI939983.1	SRA:SRR1663268.32240311.2	100.000	50	0	0	292	341	50	1	5.03e-17	93.5
					AT_AI939983.1	SRA:SRR1663274.30499637.1	100.000	50	0	0	292	341	50	1	3.83e-17	93.5
					AT_AI939983.1	SRA:SRR1663274.23449689.1	100.000	50	0	0	292	341	50	1	3.83e-17	93.5
					AT_AI939983.1	SRA:SRR1663274.9676424.1	100.000	50	0	0	292	341	50	1	3.83e-17	93.5
					AT_AI939983.1	SRA:SRR1663211.23722605.1	100.000	49	0	0	293	341	50	2	2.36e-16	91.6
					AT_AI939983.1	SRA:SRR1663253.18720216.2	100.000	50	0	0	294	343	50	1	4.47e-17	93.5
					AT_AI939983.1	SRA:SRR1663261.3413544.1	100.000	50	0	0	294	343	50	1	3.36e-17	93.5
					AT_AI939983.1	SRA:SRR1663270.13740059.2	100.000	50	0	0	294	343	50	1	4.46e-17	93.5
					AT_AI939983.1	SRA:SRR1663270.7112906.2	100.000	50	0	0	294	343	50	1	4.46e-17	93.5
					AT_AI939983.1	SRA:SRR1663214.6525569.2	100.000	49	0	0	296	344	1	49	2.92e-16	91.6
					AT_AI939983.1	SRA:SRR1663211.3072537.2	100.000	50	0	0	296	345	1	50	6.55e-17	93.5
					AT_AI939983.1	SRA:SRR1663272.1374274.1	100.000	50	0	0	296	345	50	1	4.47e-17	93.5
					AT_AI939983.1	SRA:SRR1663229.2043974.2	100.000	49	0	0	297	345	1	49	1.59e-16	91.6
					AT_AI939983.1	SRA:SRR1663223.27083832.2	100.000	49	0	0	298	346	1	49	1.77e-16	91.6
					AT_AI939983.1	SRA:SRR1663210.9382093.1	100.000	50	0	0	298	347	50	1	6.55e-17	93.5
					AT_AI939983.1	SRA:SRR1663238.19611044.2	100.000	50	0	0	298	347	1	50	3.98e-17	93.5
					AT_AI939983.1	SRA:SRR1663250.7764893.1	98.000	50	1	0	298	347	50	1	1.82e-15	87.9
					AT_AI939983.1	SRA:SRR1663253.13961783.2	100.000	50	0	0	298	347	1	50	4.47e-17	93.5
					AT_AI939983.1	SRA:SRR1663211.1727540.1	100.000	50	0	0	301	350	50	1	6.55e-17	93.5
					AT_AI939983.1	SRA:SRR1663224.39028320.2	100.000	50	0	0	303	352	50	1	5.08e-17	93.5
					AT_AI939983.1	SRA:SRR1663245.8214740.2	100.000	50	0	0	303	352	50	1	4.96e-17	93.5
					AT_AI939983.1	SRA:SRR1663273.22963594.2	100.000	50	0	0	303	352	50	1	5.21e-17	93.5
					AT_AI939983.1	SRA:SRR1663280.29235505.1	100.000	50	0	0	303	352	50	1	4.46e-17	93.5
					AT_AI939983.1	SRA:SRR1663238.29238516.1	100.000	49	0	0	304	352	2	50	1.43e-16	91.6
					AT_AI939983.1	SRA:SRR1663253.20918740.1	100.000	50	0	0	305	354	50	1	4.47e-17	93.5
					AT_AI939983.1	SRA:SRR1663254.7645795.2	100.000	50	0	0	305	354	50	1	3.64e-17	93.5
					AT_AI939983.1	SRA:SRR1663270.27129547.2	98.000	50	1	0	305	354	50	1	2.07e-15	87.9
					AT_AI939983.1	SRA:SRR1663279.1408266.2	100.000	50	0	0	305	354	50	1	4.41e-17	93.5
					AT_AI939983.1	SRA:SRR1663213.8080860.2	100.000	49	0	0	306	354	49	1	2.92e-16	91.6
					AT_AI939983.1	SRA:SRR1663229.28136397.2	100.000	50	0	0	306	355	1	50	4.41e-17	93.5
					AT_AI939983.1	SRA:SRR1663264.17114568.1	100.000	50	0	0	306	355	1	50	4.98e-17	93.5
					AT_AI939983.1	SRA:SRR1663264.12164466.1	100.000	50	0	0	306	355	1	50	4.98e-17	93.5
					AT_AI939983.1	SRA:SRR1663269.22437415.1	98.000	50	1	0	306	355	1	50	1.88e-15	87.9
					AT_AI939983.1	SRA:SRR1663271.21594598.1	100.000	50	0	0	306	355	1	50	4.14e-17	93.5
					AT_AI939983.1	SRA:SRR1663215.7976911.2	100.000	50	0	0	307	356	50	1	8.13e-17	93.5
					AT_AI939983.1	SRA:SRR1663234.34809266.2	100.000	50	0	0	307	356	50	1	3.93e-17	93.5
					AT_AI939983.1	SRA:SRR1663234.11846187.2	100.000	50	0	0	307	356	50	1	3.93e-17	93.5
					AT_AI939983.1	SRA:SRR1663235.18384695.2	100.000	50	0	0	307	356	50	1	4.67e-17	93.5
					AT_AI939983.1	SRA:SRR1663240.7860993.2	100.000	50	0	0	307	356	50	1	3.72e-17	93.5
					AT_AI939983.1	SRA:SRR1663244.41683992.2	100.000	50	0	0	307	356	50	1	4.52e-17	93.5
					AT_AI939983.1	SRA:SRR1663249.20618841.2	100.000	50	0	0	307	356	50	1	4.48e-17	93.5
					AT_AI939983.1	SRA:SRR1663257.25498668.2	100.000	50	0	0	307	356	50	1	4.64e-17	93.5
					AT_AI939983.1	SRA:SRR1663257.18722673.2	100.000	50	0	0	307	356	50	1	4.64e-17	93.5
					AT_AI939983.1	SRA:SRR1663261.27433752.2	100.000	50	0	0	307	356	50	1	3.36e-17	93.5
					AT_AI939983.1	SRA:SRR1663231.681674.2	100.000	49	0	0	308	356	49	1	3.60e-16	91.6
					AT_AI939983.1	SRA:SRR1663211.28924754.2	100.000	50	0	0	308	357	1	50	6.55e-17	93.5
					AT_AI939983.1	SRA:SRR1663211.16526481.1	100.000	50	0	0	308	357	1	50	6.55e-17	93.5
					AT_AI939983.1	SRA:SRR1663211.12699154.2	100.000	50	0	0	308	357	1	50	6.55e-17	93.5
					AT_AI939983.1	SRA:SRR1663215.14414836.2	96.000	50	2	0	308	357	50	1	1.76e-13	82.4
					AT_AI939983.1	SRA:SRR1663221.3476596.2	100.000	50	0	0	308	357	1	50	5.03e-17	93.5
					AT_AI939983.1	SRA:SRR1663231.13650542.2	100.000	50	0	0	308	357	1	50	1.00e-16	93.5
					AT_AI939983.1	SRA:SRR1663234.25960335.2	100.000	50	0	0	308	357	1	50	3.93e-17	93.5
					AT_AI939983.1	SRA:SRR1663234.1110654.2	100.000	50	0	0	308	357	1	50	3.93e-17	93.5
					AT_AI939983.1	SRA:SRR1663247.6785370.2	100.000	50	0	0	308	357	50	1	4.02e-17	93.5
					AT_AI939983.1	SRA:SRR1663249.41573216.1	100.000	50	0	0	308	357	50	1	4.48e-17	93.5
					AT_AI939983.1	SRA:SRR1663249.15334569.2	100.000	50	0	0	308	357	50	1	4.48e-17	93.5
					AT_AI939983.1	SRA:SRR1663250.20176803.1	100.000	50	0	0	308	357	50	1	3.92e-17	93.5
					AT_AI939983.1	SRA:SRR1663250.15835055.2	100.000	50	0	0	308	357	1	50	3.92e-17	93.5
					AT_AI939983.1	SRA:SRR1663251.38039261.2	100.000	50	0	0	308	357	50	1	4.58e-17	93.5
					AT_AI939983.1	SRA:SRR1663251.31338825.2	100.000	50	0	0	308	357	50	1	4.58e-17	93.5
					AT_AI939983.1	SRA:SRR1663251.24426409.2	100.000	50	0	0	308	357	50	1	4.58e-17	93.5
					AT_AI939983.1	SRA:SRR1663251.16158815.2	100.000	50	0	0	308	357	50	1	4.58e-17	93.5
					AT_AI939983.1	SRA:SRR1663251.11605063.2	100.000	50	0	0	308	357	50	1	4.58e-17	93.5
					AT_AI939983.1	SRA:SRR1663252.15830185.2	100.000	50	0	0	308	357	50	1	3.53e-17	93.5
					AT_AI939983.1	SRA:SRR1663253.35380357.2	100.000	50	0	0	308	357	50	1	4.47e-17	93.5
					AT_AI939983.1	SRA:SRR1663253.7050864.2	100.000	50	0	0	308	357	50	1	4.47e-17	93.5
					AT_AI939983.1	SRA:SRR1663254.5295559.2	100.000	50	0	0	308	357	50	1	3.64e-17	93.5
					AT_AI939983.1	SRA:SRR1663255.30132614.2	100.000	50	0	0	308	357	50	1	5.15e-17	93.5
					AT_AI939983.1	SRA:SRR1663255.23251911.2	100.000	50	0	0	308	357	50	1	5.15e-17	93.5
					AT_AI939983.1	SRA:SRR1663255.18925784.2	100.000	50	0	0	308	357	50	1	5.15e-17	93.5
					AT_AI939983.1	SRA:SRR1663255.15886290.2	100.000	50	0	0	308	357	50	1	5.15e-17	93.5
					AT_AI939983.1	SRA:SRR1663256.14267471.2	100.000	50	0	0	308	357	50	1	4.83e-17	93.5
					AT_AI939983.1	SRA:SRR1663258.17212890.2	100.000	50	0	0	308	357	50	1	4.55e-17	93.5
					AT_AI939983.1	SRA:SRR1663258.3750491.2	100.000	50	0	0	308	357	50	1	4.55e-17	93.5
					AT_AI939983.1	SRA:SRR1663259.38809633.2	100.000	50	0	0	308	357	1	50	5.63e-17	93.5
					AT_AI939983.1	SRA:SRR1663264.21390950.2	100.000	50	0	0	308	357	50	1	4.98e-17	93.5
					AT_AI939983.1	SRA:SRR1663268.23616412.2	100.000	50	0	0	308	357	1	50	5.03e-17	93.5
					AT_AI939983.1	SRA:SRR1663269.35911134.2	100.000	50	0	0	308	357	50	1	4.03e-17	93.5
					AT_AI939983.1	SRA:SRR1663272.36970771.2	100.000	50	0	0	308	357	1	50	4.47e-17	93.5
					AT_AI939983.1	SRA:SRR1663274.33430595.2	100.000	50	0	0	308	357	50	1	3.83e-17	93.5
					AT_AI939983.1	SRA:SRR1663279.34577195.2	100.000	50	0	0	308	357	50	1	4.41e-17	93.5
					AT_AI939983.1	SRA:SRR1663279.28125687.1	100.000	50	0	0	308	357	1	50	4.41e-17	93.5
					AT_AI939983.1	SRA:SRR1663213.19629028.2	100.000	49	0	0	309	357	49	1	2.92e-16	91.6
					AT_AI939983.1	SRA:SRR1663213.1038735.2	100.000	49	0	0	309	357	49	1	2.92e-16	91.6
					AT_AI939983.1	SRA:SRR1663221.36798005.2	100.000	49	0	0	309	357	49	1	1.81e-16	91.6
					AT_AI939983.1	SRA:SRR1663227.11313088.2	100.000	49	0	0	309	357	49	1	1.66e-16	91.6
					AT_AI939983.1	SRA:SRR1663229.36218861.2	100.000	49	0	0	309	357	49	1	1.59e-16	91.6
					AT_AI939983.1	SRA:SRR1663229.19338480.2	100.000	49	0	0	309	357	49	1	1.59e-16	91.6
					AT_AI939983.1	SRA:SRR1663229.5167051.2	100.000	49	0	0	309	357	49	1	1.59e-16	91.6
					AT_AI939983.1	SRA:SRR1663230.48371386.2	100.000	49	0	0	309	357	49	1	1.82e-16	91.6
					AT_AI939983.1	SRA:SRR1663233.299681.2	100.000	49	0	0	309	357	49	1	3.60e-16	91.6
					AT_AI939983.1	SRA:SRR1663259.9651795.2	98.000	50	0	1	309	357	50	1	9.42e-15	86.1
					AT_AI939983.1	SRA:SRR1663224.43118041.2	100.000	50	0	0	309	358	50	1	5.08e-17	93.5
					AT_AI939983.1	SRA:SRR1663240.1930194.2	100.000	50	0	0	309	358	50	1	3.72e-17	93.5
					AT_AI939983.1	SRA:SRR1663254.3716711.2	100.000	50	0	0	309	358	50	1	3.64e-17	93.5
					AT_AI939983.1	SRA:SRR1663274.985523.2	100.000	50	0	0	309	358	50	1	3.83e-17	93.5
					AT_AI939983.1	SRA:SRR1663221.9986329.2	100.000	49	0	0	310	358	49	1	1.81e-16	91.6
					AT_AI939983.1	SRA:SRR1663221.6221301.2	100.000	49	0	0	310	358	49	1	1.81e-16	91.6
					AT_AI939983.1	SRA:SRR1663231.8807837.2	100.000	49	0	0	310	358	49	1	3.60e-16	91.6
					AT_AI939983.1	SRA:SRR1663231.12258233.2	93.878	49	3	0	310	358	49	1	1.01e-11	76.8
					AT_AI939983.1	SRA:SRR1663234.11168001.2	100.000	50	0	0	310	359	50	1	3.93e-17	93.5
					AT_AI939983.1	SRA:SRR1663237.3170971.2	100.000	50	0	0	310	359	50	1	4.51e-17	93.5
					AT_AI939983.1	SRA:SRR1663240.1291412.2	100.000	50	0	0	310	359	50	1	3.72e-17	93.5
					AT_AI939983.1	SRA:SRR1663241.27003349.2	100.000	50	0	0	310	359	50	1	4.26e-17	93.5
					AT_AI939983.1	SRA:SRR1663247.29227584.2	100.000	50	0	0	310	359	50	1	4.02e-17	93.5
					AT_AI939983.1	SRA:SRR1663247.27691302.2	100.000	50	0	0	310	359	50	1	4.02e-17	93.5
					AT_AI939983.1	SRA:SRR1663251.20954917.2	100.000	50	0	0	310	359	50	1	4.58e-17	93.5
					AT_AI939983.1	SRA:SRR1663251.9649360.2	100.000	50	0	0	310	359	50	1	4.58e-17	93.5
					AT_AI939983.1	SRA:SRR1663254.26933175.2	100.000	50	0	0	310	359	50	1	3.64e-17	93.5
					AT_AI939983.1	SRA:SRR1663256.2336926.2	100.000	50	0	0	310	359	50	1	4.83e-17	93.5
					AT_AI939983.1	SRA:SRR1663257.6956642.2	100.000	50	0	0	310	359	50	1	4.64e-17	93.5
					AT_AI939983.1	SRA:SRR1663258.27674826.2	98.000	50	1	0	310	359	50	1	2.12e-15	87.9
					AT_AI939983.1	SRA:SRR1663261.2968833.2	100.000	50	0	0	310	359	50	1	3.36e-17	93.5
					AT_AI939983.1	SRA:SRR1663269.11854374.2	100.000	50	0	0	310	359	50	1	4.03e-17	93.5
					AT_AI939983.1	SRA:SRR1663213.3464995.2	100.000	49	0	0	311	359	49	1	2.92e-16	91.6
					AT_AI939983.1	SRA:SRR1663221.37500048.2	100.000	49	0	0	311	359	50	2	1.81e-16	91.6
					AT_AI939983.1	SRA:SRR1663222.28958939.2	95.918	49	0	1	311	359	50	4	1.16e-12	78.7
					AT_AI939983.1	SRA:SRR1663223.32339780.2	100.000	49	0	0	311	359	49	1	1.77e-16	91.6
					AT_AI939983.1	SRA:SRR1663223.998305.2	100.000	49	0	0	311	359	49	1	1.77e-16	91.6
					AT_AI939983.1	SRA:SRR1663225.16781851.2	100.000	49	0	0	311	359	50	2	1.50e-16	91.6
					AT_AI939983.1	SRA:SRR1663227.12081597.2	100.000	49	0	0	311	359	50	2	1.66e-16	91.6
					AT_AI939983.1	SRA:SRR1663229.28959881.2	100.000	49	0	0	311	359	49	1	1.59e-16	91.6
					AT_AI939983.1	SRA:SRR1663230.34197092.2	100.000	49	0	0	311	359	1	49	1.82e-16	91.6
					AT_AI939983.1	SRA:SRR1663238.15414218.2	100.000	49	0	0	311	359	50	2	1.43e-16	91.6
					AT_AI939983.1	SRA:SRR1663238.478990.2	100.000	49	0	0	311	359	50	2	1.43e-16	91.6
					AT_AI939983.1	SRA:SRR1663240.27932806.2	96.000	50	1	1	311	359	50	1	2.89e-13	80.5
					AT_AI939983.1	SRA:SRR1663259.24742506.2	98.000	50	0	1	311	359	50	1	9.42e-15	86.1
					AT_AI939983.1	SRA:SRR1663260.18829235.2	100.000	49	0	0	311	359	50	2	1.61e-16	91.6
					AT_AI939983.1	SRA:SRR1663260.15200326.2	100.000	49	0	0	311	359	50	2	1.61e-16	91.6
					AT_AI939983.1	SRA:SRR1663265.341617.2	100.000	47	0	0	313	359	50	4	1.75e-15	87.9
					AT_AI939983.1	SRA:SRR1663269.15944618.2	100.000	47	0	0	313	359	50	4	1.88e-15	87.9
					AT_AI939983.1	SRA:SRR1663229.10450714.2	100.000	46	0	0	314	359	49	4	7.39e-15	86.1
					AT_AI939983.1	SRA:SRR1663233.51159435.2	100.000	46	0	0	314	359	49	4	1.68e-14	86.1
					AT_AI939983.1	SRA:SRR1663238.19422736.2	100.000	46	0	0	314	359	50	5	6.65e-15	86.1
					AT_AI939983.1	SRA:SRR1663251.19197813.2	97.872	47	0	1	314	359	50	4	3.57e-13	80.5
					AT_AI939983.1	SRA:SRR1663254.3299664.2	100.000	46	0	0	314	359	50	5	6.08e-15	86.1
					AT_AI939983.1	SRA:SRR1663211.2366087.2	100.000	45	0	0	315	359	50	6	3.95e-14	84.2
					AT_AI939983.1	SRA:SRR1663214.6737056.2	100.000	45	0	0	315	359	50	6	4.89e-14	84.2
					AT_AI939983.1	SRA:SRR1663213.17018582.2	100.000	45	0	0	315	359	49	5	4.89e-14	84.2
					AT_AI939983.1	SRA:SRR1663213.2630851.2	100.000	45	0	0	315	359	50	6	4.89e-14	84.2
					AT_AI939983.1	SRA:SRR1663226.17293209.2	100.000	45	0	0	315	359	50	6	2.51e-14	84.2
					AT_AI939983.1	SRA:SRR1663225.3873703.2	100.000	45	0	0	315	359	50	6	2.51e-14	84.2
					AT_AI939983.1	SRA:SRR1663229.19775653.2	100.000	45	0	0	315	359	50	6	2.66e-14	84.2
					AT_AI939983.1	SRA:SRR1663230.25220436.2	100.000	45	0	0	315	359	50	6	3.05e-14	84.2
					AT_AI939983.1	SRA:SRR1663235.22515874.2	100.000	45	0	0	315	359	50	6	2.81e-14	84.2
					AT_AI939983.1	SRA:SRR1663235.14173044.2	100.000	45	0	0	315	359	50	6	2.81e-14	84.2
					AT_AI939983.1	SRA:SRR1663240.30116417.2	100.000	45	0	0	315	359	50	6	2.24e-14	84.2
					AT_AI939983.1	SRA:SRR1663244.13068915.2	100.000	45	0	0	315	359	50	6	2.72e-14	84.2
					AT_AI939983.1	SRA:SRR1663244.11721285.2	100.000	45	0	0	315	359	50	6	2.72e-14	84.2
					AT_AI939983.1	SRA:SRR1663274.29593499.2	100.000	45	0	0	315	359	50	6	2.30e-14	84.2
					AT_AI939983.1	SRA:SRR1663274.11464121.2	100.000	45	0	0	315	359	50	6	2.30e-14	84.2
					AT_AI939983.1	SRA:SRR1663278.7743859.2	100.000	45	0	0	315	359	50	6	2.73e-14	84.2
					AT_AI939983.1	SRA:SRR1663241.22634680.2	100.000	44	0	0	316	359	50	7	9.21e-14	82.4
					AT_AI939983.1	SRA:SRR1663231.11031531.2	100.000	43	0	0	317	359	49	7	7.80e-13	80.5
					AT_AI939983.1	SRA:SRR1663241.18057845.2	100.000	43	0	0	317	359	50	8	3.31e-13	80.5
					AT_AI939983.1	SRA:SRR1663253.9817970.2	100.000	43	0	0	317	359	50	8	3.48e-13	80.5
					AT_AI939983.1	SRA:SRR1663254.12335951.2	100.000	43	0	0	317	359	50	8	2.83e-13	80.5
					AT_AI939983.1	SRA:SRR1663257.18824248.2	100.000	43	0	0	317	359	50	8	3.61e-13	80.5
					AT_AI939983.1	SRA:SRR1663215.6860142.2	100.000	42	0	0	318	359	50	9	2.28e-12	78.7
					AT_AI939983.1	SRA:SRR1663223.19054122.2	100.000	42	0	0	318	359	49	8	1.38e-12	78.7
					AT_AI939983.1	SRA:SRR1663240.11729057.1	100.000	42	0	0	318	359	50	9	1.04e-12	78.7
					AT_AI939983.1	SRA:SRR1663255.45398466.2	100.000	42	0	0	318	359	50	9	1.44e-12	78.7
					AT_AI939983.1	SRA:SRR1663258.13869069.2	100.000	42	0	0	318	359	50	9	1.27e-12	78.7
					AT_AI939983.1	SRA:SRR1663239.34717652.2	100.000	41	0	0	319	359	50	10	4.17e-12	76.8
					AT_AI939983.1	SRA:SRR1663244.11043860.2	100.000	41	0	0	319	359	50	10	4.55e-12	76.8
					AT_AI939983.1	SRA:SRR1663256.38745276.2	100.000	41	0	0	319	359	50	10	4.87e-12	76.8
					AT_AI939983.1	SRA:SRR1663259.21475144.2	100.000	41	0	0	319	359	50	10	5.67e-12	76.8
					AT_AI939983.1	SRA:SRR1663278.26221626.2	97.561	41	0	1	319	359	50	11	7.63e-10	69.4
					AT_AI939983.1	SRA:SRR1663211.23561805.1	100.000	40	0	0	320	359	50	11	2.37e-11	75.0
					AT_AI939983.1	SRA:SRR1663232.5303060.2	100.000	40	0	0	320	359	50	11	3.63e-11	75.0
					AT_AI939983.1	SRA:SRR1663235.17382273.2	100.000	40	0	0	320	359	50	11	1.69e-11	75.0
					AT_AI939983.1	SRA:SRR1663252.18926520.2	100.000	39	0	0	321	359	50	12	4.60e-11	73.1
					AT_AI939983.1	SRA:SRR1663262.14874645.2	100.000	39	0	0	321	359	50	12	5.35e-11	73.1
					AT_AI939983.1	SRA:SRR1663274.23672390.1	100.000	39	0	0	321	359	50	12	4.99e-11	73.1
					AT_AI939983.1	SRA:SRR1663209.11432312.2	100.000	38	0	0	322	359	50	13	3.07e-10	71.3
					AT_AI939983.1	SRA:SRR1663211.30651229.2	97.368	38	1	0	322	359	50	13	1.43e-08	65.8
					AT_AI939983.1	SRA:SRR1663213.25623712.2	100.000	38	0	0	322	359	50	13	3.81e-10	71.3
					AT_AI939983.1	SRA:SRR1663218.5031220.2	100.000	38	0	0	322	359	50	13	2.08e-10	71.3
					AT_AI939983.1	SRA:SRR1663221.36319336.1	100.000	38	0	0	322	359	50	13	2.36e-10	71.3
					AT_AI939983.1	SRA:SRR1663223.1608534.2	100.000	38	0	0	322	359	50	13	2.31e-10	71.3
					AT_AI939983.1	SRA:SRR1663230.35372078.2	100.000	38	0	0	322	359	50	13	2.38e-10	71.3
					AT_AI939983.1	SRA:SRR1663244.34861389.2	100.000	38	0	0	322	359	50	13	2.12e-10	71.3
					AT_AI939983.1	SRA:SRR1663252.12261740.1	100.000	38	0	0	322	359	50	13	1.66e-10	71.3
					AT_AI939983.1	SRA:SRR1663253.17083545.2	100.000	38	0	0	322	359	50	13	2.10e-10	71.3
					AT_AI939983.1	SRA:SRR1663253.16282170.2	100.000	38	0	0	322	359	50	13	2.10e-10	71.3
					AT_AI939983.1	SRA:SRR1663258.28183979.2	100.000	38	0	0	322	359	50	13	2.13e-10	71.3
					AT_AI939983.1	SRA:SRR1663218.12901847.1	97.143	35	1	0	325	359	1	35	4.50e-07	60.2
					AT_AI939983.1	SRA:SRR1663232.17342258.1	100.000	35	0	0	325	359	1	35	2.18e-08	65.8
					AT_AI939983.1	SRA:SRR1663231.14061046.1	100.000	35	0	0	325	359	1	35	2.18e-08	65.8
					AT_AI939983.1	SRA:SRR1663236.26897429.1	100.000	35	0	0	325	359	1	35	7.71e-09	65.8
					AT_AI939983.1	SRA:SRR1663236.24666070.1	100.000	35	0	0	325	359	1	35	7.71e-09	65.8
					AT_AI939983.1	SRA:SRR1663236.26897429.1	100.000	35	0	0	325	359	1	35	7.71e-09	65.8
					AT_AI939983.1	SRA:SRR1663236.24666070.1	100.000	35	0	0	325	359	1	35	7.71e-09	65.8
					AT_AI939983.1	SRA:SRR1663238.7008888.1	100.000	35	0	0	325	359	1	35	8.67e-09	65.8
					AT_AI939983.1	SRA:SRR1663253.8119647.1	100.000	35	0	0	325	359	1	35	9.75e-09	65.8
					AT_AI939983.1	SRA:SRR1663254.31560144.1	100.000	35	0	0	325	359	1	35	7.93e-09	65.8
					AT_AI939983.1	SRA:SRR1663254.24411589.1	100.000	35	0	0	325	359	1	35	7.93e-09	65.8
					AT_AI939983.1	SRA:SRR1663254.19462457.1	100.000	35	0	0	325	359	1	35	7.93e-09	65.8
					AT_AI939983.1	SRA:SRR1663254.13975603.1	100.000	35	0	0	325	359	1	35	7.93e-09	65.8
					AT_AI939983.1	SRA:SRR1663256.32918639.1	97.143	35	1	0	325	359	1	35	4.90e-07	60.2
					AT_AI939983.1	SRA:SRR1663269.32168822.1	97.143	35	1	0	325	359	1	35	4.09e-07	60.2
					AT_AI939983.1	SRA:SRR1663280.20825021.1	97.143	35	1	0	325	359	1	35	4.53e-07	60.2
					AT_AI939983.1	SRA:SRR1663235.37348221.2	100.000	34	0	0	326	359	50	17	3.66e-08	63.9
					AT_AI939983.1	SRA:SRR1663255.32055149.1	100.000	32	0	0	327	358	1	32	5.22e-07	60.2
					AT_AI939983.1	SRA:SRR1663210.424518.1	96.970	33	1	0	327	359	1	33	8.60e-06	56.5
					AT_AI939983.1	SRA:SRR1663214.9604810.1	96.970	33	1	0	327	359	1	33	1.07e-05	56.5
					AT_AI939983.1	SRA:SRR1663216.14075462.1	100.000	33	0	0	327	359	1	33	1.27e-07	62.1
					AT_AI939983.1	SRA:SRR1663225.651547.1	100.000	33	0	0	327	359	1	33	1.17e-07	62.1
					AT_AI939983.1	SRA:SRR1663229.23923528.1	100.000	33	0	0	327	359	1	33	1.24e-07	62.1
					AT_AI939983.1	SRA:SRR1663233.51234221.1	100.000	33	0	0	327	359	1	33	2.82e-07	62.1
					AT_AI939983.1	SRA:SRR1663233.29112828.1	100.000	33	0	0	327	359	1	33	2.82e-07	62.1
					AT_AI939983.1	SRA:SRR1663240.13839872.1	100.000	33	0	0	327	359	1	33	1.05e-07	62.1
					AT_AI939983.1	SRA:SRR1663242.25010104.1	100.000	33	0	0	327	359	1	33	1.22e-07	62.1
					AT_AI939983.1	SRA:SRR1663253.14645128.1	100.000	33	0	0	327	359	1	33	1.26e-07	62.1
					AT_AI939983.1	SRA:SRR1663255.35897501.1	100.000	33	0	0	327	359	1	33	1.45e-07	62.1
					AT_AI939983.1	SRA:SRR1663256.7105557.1	100.000	33	0	0	327	359	1	33	1.36e-07	62.1
					AT_AI939983.1	SRA:SRR1663259.47685229.1	100.000	33	0	0	327	359	1	33	1.59e-07	62.1
					AT_AI939983.1	SRA:SRR1663269.32434405.1	100.000	33	0	0	327	359	1	33	1.14e-07	62.1
					AT_AI939983.1	SRA:SRR1663271.2998091.1	100.000	33	0	0	327	359	1	33	1.17e-07	62.1
					AT_AI939983.1	SRA:SRR1663216.18802865.1	100.000	32	0	0	328	359	1	32	4.57e-07	60.2
					AT_AI939983.1	SRA:SRR1663217.15296221.1	100.000	32	0	0	328	359	1	32	4.50e-07	60.2
					AT_AI939983.1	SRA:SRR1663217.11983123.1	100.000	32	0	0	328	359	1	32	4.50e-07	60.2
					AT_AI939983.1	SRA:SRR1663225.18878451.1	100.000	32	0	0	328	359	1	32	4.22e-07	60.2
					AT_AI939983.1	SRA:SRR1663227.10572111.1	100.000	32	0	0	328	359	1	32	4.67e-07	60.2
					AT_AI939983.1	SRA:SRR1663233.9871877.1	100.000	32	0	0	328	359	1	32	1.02e-06	60.2
					AT_AI939983.1	SRA:SRR1663235.42304071.1	100.000	32	0	0	328	359	1	32	4.73e-07	60.2
					AT_AI939983.1	SRA:SRR1663235.40339945.2	100.000	32	0	0	328	359	50	19	4.73e-07	60.2
					AT_AI939983.1	SRA:SRR1663246.9468461.2	100.000	32	0	0	328	359	50	19	3.89e-07	60.2
					AT_AI939983.1	SRA:SRR1663251.39859038.2	96.875	32	1	0	328	359	50	19	2.16e-05	54.7
					AT_AI939983.1	SRA:SRR1663252.23464765.1	100.000	32	0	0	328	359	1	32	3.58e-07	60.2
					AT_AI939983.1	SRA:SRR1663253.5601881.1	100.000	32	0	0	328	359	1	32	4.54e-07	60.2
					AT_AI939983.1	SRA:SRR1663257.24854062.2	100.000	32	0	0	328	359	50	19	4.71e-07	60.2
					AT_AI939983.1	SRA:SRR1663258.36627703.1	100.000	32	0	0	328	359	1	32	4.62e-07	60.2
					AT_AI939983.1	SRA:SRR1663260.13566408.2	100.000	32	0	0	328	359	1	32	4.54e-07	60.2
					AT_AI939983.1	SRA:SRR1663267.26498894.1	100.000	32	0	0	328	359	1	32	3.74e-07	60.2
					AT_AI939983.1	SRA:SRR1663269.17173886.1	100.000	32	0	0	328	359	3	34	4.09e-07	60.2
					AT_AI939983.1	SRA:SRR1663269.12988896.1	100.000	32	0	0	328	359	1	32	4.09e-07	60.2
					AT_AI939983.1	SRA:SRR1663273.35845836.1	100.000	32	0	0	328	359	1	32	5.29e-07	60.2
					AT_AI939983.1	SRA:SRR1663275.17163440.2	100.000	32	0	0	328	359	1	32	5.23e-07	60.2
					AT_AI939983.1	SRA:SRR1663275.10350992.1	100.000	32	0	0	328	359	1	32	5.23e-07	60.2
					AT_AI939983.1	SRA:SRR1663279.4914931.1	100.000	32	0	0	328	359	1	32	4.47e-07	60.2
					AT_AI939983.1	SRA:SRR1663244.39536112.2	100.000	31	0	0	329	359	50	20	1.65e-06	58.4
					AT_AI939983.1	SRA:SRR1663249.36995924.2	100.000	31	0	0	329	359	1	31	1.63e-06	58.4
					AT_AI939983.1	SRA:SRR1663251.35392487.2	100.000	31	0	0	329	359	50	20	1.67e-06	58.4
					AT_AI939983.1	SRA:SRR1663265.3408171.1	100.000	31	0	0	329	359	1	31	1.37e-06	58.4
					AT_AI939983.1	SRA:SRR1663267.11135835.1	100.000	31	0	0	329	359	1	31	1.35e-06	58.4
					AT_AI939983.1	SRA:SRR1663212.1552646.2	100.000	30	0	0	330	359	1	30	8.60e-06	56.5
					AT_AI939983.1	SRA:SRR1663232.6980669.2	100.000	30	0	0	330	359	50	21	1.31e-05	56.5
					AT_AI939983.1	SRA:SRR1663251.22727649.2	100.000	30	0	0	330	359	50	21	6.01e-06	56.5
					AT_AI939983.1	SRA:SRR1663257.36106939.2	100.000	30	0	0	330	359	50	21	6.09e-06	56.5
					AT_AI939983.1	SRA:SRR1663272.9392393.1	100.000	30	0	0	330	359	1	30	5.87e-06	56.5
					AT_AI939983.1	SRA:SRR1663277.98301.1	100.000	30	0	0	330	359	3	32	6.02e-06	56.5
					AT_AI939983.1	SRA:SRR1663279.30740784.2	100.000	30	0	0	330	359	50	21	5.79e-06	56.5
					AT_AI939983.1	SRA:SRR1663213.32902904.1	100.000	28	0	0	332	359	50	23	1.38e-04	52.8
					AT_AI939983.1	SRA:SRR1663213.25866014.1	100.000	28	0	0	332	359	50	23	1.38e-04	52.8
					AT_AI939983.1	SRA:SRR1663246.2399324.2	100.000	28	0	0	332	359	1	28	6.50e-05	52.8
					AT_AI939983.1	SRA:SRR1663250.18467969.2	100.000	28	0	0	332	359	1	28	6.65e-05	52.8
					AT_AI939983.1	SRA:SRR1663263.14388122.2	100.000	28	0	0	332	359	50	23	7.99e-05	52.8
				AT_AI939987.1	AT_AI939987.1	SRA:SRR1663240.11729057.2	100.000	29	0	0	1	29	22	50	1.75e-05	54.7	1	341
					AT_AI939987.1	SRA:SRR1663251.11487974.1	100.000	30	0	0	1	30	21	50	6.01e-06	56.5
					AT_AI939987.1	SRA:SRR1663251.5547739.1	100.000	30	0	0	1	30	21	50	6.01e-06	56.5
					AT_AI939987.1	SRA:SRR1663257.40478529.2	100.000	30	0	0	1	30	21	50	6.09e-06	56.5
					AT_AI939987.1	SRA:SRR1663257.38907857.2	100.000	30	0	0	1	30	21	50	6.09e-06	56.5
					AT_AI939987.1	SRA:SRR1663257.17557216.2	100.000	30	0	0	1	30	21	50	6.09e-06	56.5
					AT_AI939987.1	SRA:SRR1663209.4490907.1	100.000	32	0	0	1	32	19	50	6.65e-07	60.2
					AT_AI939987.1	SRA:SRR1663213.2092552.1	100.000	32	0	0	1	32	19	50	8.24e-07	60.2
					AT_AI939987.1	SRA:SRR1663213.1326527.1	100.000	32	0	0	1	32	19	50	8.24e-07	60.2
					AT_AI939987.1	SRA:SRR1663223.22918900.1	100.000	32	0	0	1	32	19	50	5.00e-07	60.2
					AT_AI939987.1	SRA:SRR1663229.612506.1	100.000	32	0	0	1	32	19	50	4.48e-07	60.2
					AT_AI939987.1	SRA:SRR1663236.28262298.1	100.000	32	0	0	1	32	19	50	3.59e-07	60.2
					AT_AI939987.1	SRA:SRR1663236.19297887.1	100.000	32	0	0	1	32	19	50	3.59e-07	60.2
					AT_AI939987.1	SRA:SRR1663236.28262298.1	100.000	32	0	0	1	32	19	50	3.59e-07	60.2
					AT_AI939987.1	SRA:SRR1663236.19297887.1	100.000	32	0	0	1	32	19	50	3.59e-07	60.2
					AT_AI939987.1	SRA:SRR1663247.28318055.2	100.000	32	0	0	1	32	19	50	4.08e-07	60.2
					AT_AI939987.1	SRA:SRR1663247.19556506.2	100.000	32	0	0	1	32	19	50	4.08e-07	60.2
					AT_AI939987.1	SRA:SRR1663252.27149228.1	100.000	32	0	0	1	32	19	50	3.58e-07	60.2
					AT_AI939987.1	SRA:SRR1663257.16475064.1	100.000	32	0	0	1	32	19	50	4.71e-07	60.2
					AT_AI939987.1	SRA:SRR1663258.6728980.1	100.000	32	0	0	1	32	19	50	4.62e-07	60.2
					AT_AI939987.1	SRA:SRR1663259.427482.1	100.000	32	0	0	1	32	19	50	5.71e-07	60.2
					AT_AI939987.1	SRA:SRR1663260.15860658.1	100.000	32	0	0	1	32	19	50	4.54e-07	60.2
					AT_AI939987.1	SRA:SRR1663263.22656462.2	100.000	32	0	0	1	32	19	50	4.78e-07	60.2
					AT_AI939987.1	SRA:SRR1663275.5834222.1	100.000	32	0	0	1	32	19	50	5.23e-07	60.2
					AT_AI939987.1	SRA:SRR1663278.39200663.1	100.000	32	0	0	1	32	19	50	4.60e-07	60.2
					AT_AI939987.1	SRA:SRR1663282.6433221.2	100.000	32	0	0	1	32	19	50	2.91e-07	60.2
					AT_AI939987.1	SRA:SRR1663242.35737329.1	100.000	33	0	0	1	33	18	50	1.22e-07	62.1
					AT_AI939987.1	SRA:SRR1663210.1476038.1	100.000	34	0	0	1	34	17	50	5.14e-08	63.9
					AT_AI939987.1	SRA:SRR1663213.14827477.1	100.000	34	0	0	1	34	17	50	6.37e-08	63.9
					AT_AI939987.1	SRA:SRR1663237.40742596.1	100.000	34	0	0	1	34	17	50	3.53e-08	63.9
					AT_AI939987.1	SRA:SRR1663237.19640906.1	100.000	34	0	0	1	34	17	50	3.53e-08	63.9
					AT_AI939987.1	SRA:SRR1663280.14028141.1	100.000	34	0	0	1	34	17	50	3.50e-08	63.9
					AT_AI939987.1	SRA:SRR1663213.3484430.2	100.000	35	0	0	1	35	35	1	1.77e-08	65.8
					AT_AI939987.1	SRA:SRR1663216.17688714.2	100.000	35	0	0	1	35	35	1	9.83e-09	65.8
					AT_AI939987.1	SRA:SRR1663224.9280545.1	100.000	35	0	0	1	35	16	50	1.11e-08	65.8
					AT_AI939987.1	SRA:SRR1663231.12723586.2	100.000	35	0	0	1	35	15	49	2.18e-08	65.8
					AT_AI939987.1	SRA:SRR1663272.7205737.2	100.000	35	0	0	1	35	16	50	9.75e-09	65.8
					AT_AI939987.1	SRA:SRR1663272.4791694.2	100.000	35	0	0	1	35	16	50	9.75e-09	65.8
					AT_AI939987.1	SRA:SRR1663273.17495061.1	100.000	35	0	0	1	35	16	50	1.14e-08	65.8
					AT_AI939987.1	SRA:SRR1663275.38353170.1	100.000	35	0	0	1	35	16	50	1.12e-08	65.8
					AT_AI939987.1	SRA:SRR1663251.29043203.1	100.000	37	0	0	1	37	14	50	7.72e-10	69.4
					AT_AI939987.1	SRA:SRR1663272.4731267.1	100.000	37	0	0	1	37	14	50	7.54e-10	69.4
					AT_AI939987.1	SRA:SRR1663278.34696280.1	100.000	37	0	0	1	37	14	50	7.63e-10	69.4
					AT_AI939987.1	SRA:SRR1663237.31562148.2	100.000	39	0	0	1	39	39	1	5.87e-11	73.1
					AT_AI939987.1	SRA:SRR1663213.26210015.2	100.000	40	0	0	1	40	40	1	2.94e-11	75.0
					AT_AI939987.1	SRA:SRR1663223.14275346.2	100.000	41	0	0	1	41	41	1	4.97e-12	76.8
					AT_AI939987.1	SRA:SRR1663233.46889234.1	100.000	43	0	0	1	43	8	50	7.80e-13	80.5
					AT_AI939987.1	SRA:SRR1663214.12298926.2	97.727	44	1	0	1	44	44	1	8.18e-12	76.8
					AT_AI939987.1	SRA:SRR1663240.28511737.1	100.000	44	0	0	1	44	44	1	8.05e-14	82.4
					AT_AI939987.1	SRA:SRR1663213.971090.1	100.000	45	0	0	1	45	46	2	4.89e-14	84.2
					AT_AI939987.1	SRA:SRR1663223.32170862.2	100.000	45	0	0	1	45	45	1	2.97e-14	84.2
					AT_AI939987.1	SRA:SRR1663224.31933199.1	100.000	45	0	0	1	45	45	1	3.06e-14	84.2
					AT_AI939987.1	SRA:SRR1663224.22653958.2	100.000	45	0	0	1	45	45	1	3.06e-14	84.2
					AT_AI939987.1	SRA:SRR1663229.17424205.2	100.000	45	0	0	1	45	45	1	2.66e-14	84.2
					AT_AI939987.1	SRA:SRR1663231.11927402.1	97.778	45	1	0	1	45	45	1	2.80e-12	78.7
					AT_AI939987.1	SRA:SRR1663234.25689222.2	100.000	45	0	0	1	45	45	1	2.37e-14	84.2
					AT_AI939987.1	SRA:SRR1663255.7629255.2	100.000	45	0	0	1	45	45	1	3.10e-14	84.2
					AT_AI939987.1	SRA:SRR1663257.28931618.1	100.000	45	0	0	1	45	45	1	2.79e-14	84.2
					AT_AI939987.1	SRA:SRR1663260.22088642.1	100.000	45	0	0	1	45	6	50	2.69e-14	84.2
					AT_AI939987.1	SRA:SRR1663262.36801870.2	100.000	45	0	0	1	45	45	1	2.47e-14	84.2
					AT_AI939987.1	SRA:SRR1663269.4042797.1	100.000	45	0	0	1	45	6	50	2.43e-14	84.2
					AT_AI939987.1	SRA:SRR1663274.35008962.2	97.778	45	1	0	1	45	45	1	1.07e-12	78.7
					AT_AI939987.1	SRA:SRR1663210.1081716.2	100.000	46	0	0	1	46	46	1	1.10e-14	86.1
					AT_AI939987.1	SRA:SRR1663224.26758438.1	100.000	46	0	0	1	46	5	50	8.51e-15	86.1
					AT_AI939987.1	SRA:SRR1663230.36992443.2	100.000	46	0	0	1	46	46	1	8.49e-15	86.1
					AT_AI939987.1	SRA:SRR1663237.36975268.1	100.000	46	0	0	1	46	5	50	7.54e-15	86.1
					AT_AI939987.1	SRA:SRR1663237.10039221.2	100.000	46	0	0	1	46	46	1	7.54e-15	86.1
					AT_AI939987.1	SRA:SRR1663239.12078258.2	100.000	46	0	0	1	46	46	1	6.93e-15	86.1
					AT_AI939987.1	SRA:SRR1663250.1336038.2	100.000	46	0	0	1	46	46	1	6.55e-15	86.1
					AT_AI939987.1	SRA:SRR1663254.31522860.2	100.000	46	0	0	1	46	46	1	6.08e-15	86.1
					AT_AI939987.1	SRA:SRR1663254.28824453.2	100.000	46	0	0	1	46	46	1	6.08e-15	86.1
					AT_AI939987.1	SRA:SRR1663254.8125214.2	100.000	46	0	0	1	46	46	1	6.08e-15	86.1
					AT_AI939987.1	SRA:SRR1663269.20761231.2	100.000	46	0	0	1	46	46	1	6.75e-15	86.1
					AT_AI939987.1	SRA:SRR1663269.13693756.1	100.000	46	0	0	1	46	5	50	6.75e-15	86.1
					AT_AI939987.1	SRA:SRR1663273.47889741.2	97.826	46	1	0	1	46	46	1	4.06e-13	80.5
					AT_AI939987.1	SRA:SRR1663222.30434180.2	100.000	47	0	0	1	47	47	1	1.93e-15	87.9
					AT_AI939987.1	SRA:SRR1663229.17576794.1	100.000	47	0	0	1	47	48	2	2.05e-15	87.9
					AT_AI939987.1	SRA:SRR1663229.2637019.1	100.000	47	0	0	1	47	48	2	2.05e-15	87.9
					AT_AI939987.1	SRA:SRR1663264.37413641.1	100.000	47	0	0	1	47	47	1	2.31e-15	87.9
					AT_AI939987.1	SRA:SRR1663224.13456557.2	100.000	48	0	0	1	48	3	50	6.58e-16	89.8
					AT_AI939987.1	SRA:SRR1663233.45641722.2	100.000	48	0	0	1	48	48	1	1.30e-15	89.8
					AT_AI939987.1	SRA:SRR1663265.10229948.1	100.000	48	0	0	1	48	3	50	4.87e-16	89.8
					AT_AI939987.1	SRA:SRR1663272.29642383.1	100.000	48	0	0	1	48	3	50	5.79e-16	89.8
					AT_AI939987.1	SRA:SRR1663272.13321988.1	100.000	48	0	0	1	48	3	50	5.79e-16	89.8
					AT_AI939987.1	SRA:SRR1663275.19694723.1	100.000	48	0	0	1	48	3	50	6.67e-16	89.8
					AT_AI939987.1	SRA:SRR1663278.22369971.1	100.000	48	0	0	1	48	48	1	5.86e-16	89.8
					AT_AI939987.1	SRA:SRR1663215.17104519.1	97.959	49	1	0	1	49	49	1	1.36e-14	86.1
					AT_AI939987.1	SRA:SRR1663221.36597795.2	100.000	49	0	0	1	49	1	49	1.81e-16	91.6
					AT_AI939987.1	SRA:SRR1663224.12821689.1	100.000	49	0	0	1	49	49	1	1.83e-16	91.6
					AT_AI939987.1	SRA:SRR1663231.20517680.2	100.000	49	0	0	1	49	1	49	3.60e-16	91.6
					AT_AI939987.1	SRA:SRR1663278.3561408.2	100.000	49	0	0	1	49	49	1	1.63e-16	91.6
					AT_AI939987.1	SRA:SRR1663280.25061663.1	100.000	49	0	0	1	49	49	1	1.61e-16	91.6
					AT_AI939987.1	SRA:SRR1663211.1958111.2	100.000	50	0	0	1	50	1	50	6.55e-17	93.5
					AT_AI939987.1	SRA:SRR1663237.28289713.1	100.000	50	0	0	1	50	50	1	4.51e-17	93.5
					AT_AI939987.1	SRA:SRR1663274.25618249.1	100.000	50	0	0	1	50	50	1	3.83e-17	93.5
					AT_AI939987.1	SRA:SRR1663214.6830986.1	100.000	49	0	0	2	50	50	2	2.92e-16	91.6
					AT_AI939987.1	SRA:SRR1663222.18481910.1	98.000	50	1	0	2	51	50	1	1.93e-15	87.9
					AT_AI939987.1	SRA:SRR1663230.21569844.1	100.000	50	0	0	2	51	50	1	5.07e-17	93.5
					AT_AI939987.1	SRA:SRR1663231.11772655.1	98.000	50	1	0	2	51	50	1	4.66e-15	87.9
					AT_AI939987.1	SRA:SRR1663241.31092582.2	100.000	50	0	0	2	51	50	1	4.26e-17	93.5
					AT_AI939987.1	SRA:SRR1663241.29851294.2	100.000	50	0	0	2	51	50	1	4.26e-17	93.5
					AT_AI939987.1	SRA:SRR1663241.10295941.2	100.000	50	0	0	2	51	50	1	4.26e-17	93.5
					AT_AI939987.1	SRA:SRR1663253.27341410.1	100.000	50	0	0	2	51	50	1	4.47e-17	93.5
					AT_AI939987.1	SRA:SRR1663278.786026.2	100.000	50	0	0	2	51	50	1	4.53e-17	93.5
					AT_AI939987.1	SRA:SRR1663276.22865783.2	100.000	50	0	0	4	53	1	50	4.59e-17	93.5
					AT_AI939987.1	SRA:SRR1663224.34574438.1	100.000	48	0	0	6	53	3	50	6.58e-16	89.8
					AT_AI939987.1	SRA:SRR1663211.515864.1	100.000	50	0	0	6	55	50	1	6.55e-17	93.5
					AT_AI939987.1	SRA:SRR1663237.34722096.1	100.000	50	0	0	6	55	1	50	4.51e-17	93.5
					AT_AI939987.1	SRA:SRR1663253.30293338.1	100.000	50	0	0	6	55	50	1	4.47e-17	93.5
					AT_AI939987.1	SRA:SRR1663272.15253632.1	100.000	50	0	0	6	55	50	1	4.47e-17	93.5
					AT_AI939987.1	SRA:SRR1663238.2683067.1	100.000	50	0	0	7	56	50	1	3.98e-17	93.5
					AT_AI939987.1	SRA:SRR1663268.31090091.1	100.000	50	0	0	7	56	50	1	5.03e-17	93.5
					AT_AI939987.1	SRA:SRR1663280.38225163.2	100.000	50	0	0	8	57	50	1	4.46e-17	93.5
					AT_AI939987.1	SRA:SRR1663239.29748048.1	100.000	49	0	0	9	57	50	2	1.49e-16	91.6
					AT_AI939987.1	SRA:SRR1663211.25759887.1	100.000	50	0	0	9	58	1	50	6.55e-17	93.5
					AT_AI939987.1	SRA:SRR1663221.31566681.2	100.000	50	0	0	10	59	1	50	5.03e-17	93.5
					AT_AI939987.1	SRA:SRR1663223.5349028.2	100.000	50	0	0	10	59	50	1	4.93e-17	93.5
					AT_AI939987.1	SRA:SRR1663226.18099511.1	98.000	50	1	0	10	59	1	50	1.94e-15	87.9
					AT_AI939987.1	SRA:SRR1663227.17465160.1	100.000	50	0	0	10	59	1	50	4.61e-17	93.5
					AT_AI939987.1	SRA:SRR1663270.5538745.1	100.000	50	0	0	10	59	1	50	4.46e-17	93.5
					AT_AI939987.1	SRA:SRR1663278.5709281.1	100.000	50	0	0	10	59	1	50	4.53e-17	93.5
					AT_AI939987.1	SRA:SRR1663229.8810332.2	100.000	49	0	0	11	59	1	49	1.59e-16	91.6
					AT_AI939987.1	SRA:SRR1663211.8388694.2	100.000	50	0	0	11	60	50	1	6.55e-17	93.5
					AT_AI939987.1	SRA:SRR1663209.11871444.1	100.000	50	0	0	11	60	1	50	6.55e-17	93.5
					AT_AI939987.1	SRA:SRR1663221.30536499.1	100.000	50	0	0	11	60	50	1	5.03e-17	93.5
					AT_AI939987.1	SRA:SRR1663221.25816095.1	100.000	50	0	0	11	60	50	1	5.03e-17	93.5
					AT_AI939987.1	SRA:SRR1663241.24978050.2	100.000	50	0	0	11	60	50	1	4.26e-17	93.5
					AT_AI939987.1	SRA:SRR1663242.18250620.1	100.000	50	0	0	11	60	1	50	4.34e-17	93.5
					AT_AI939987.1	SRA:SRR1663250.13725414.2	100.000	50	0	0	11	60	1	50	3.92e-17	93.5
					AT_AI939987.1	SRA:SRR1663258.29416788.2	100.000	50	0	0	11	60	50	1	4.55e-17	93.5
					AT_AI939987.1	SRA:SRR1663259.25791574.2	98.000	50	1	0	11	60	1	50	2.62e-15	87.9
					AT_AI939987.1	SRA:SRR1663268.42752525.2	100.000	50	0	0	11	60	50	1	5.03e-17	93.5
					AT_AI939987.1	SRA:SRR1663268.29954421.2	100.000	50	0	0	11	60	50	1	5.03e-17	93.5
					AT_AI939987.1	SRA:SRR1663268.8970043.2	100.000	50	0	0	11	60	50	1	5.03e-17	93.5
					AT_AI939987.1	SRA:SRR1663269.12980218.2	100.000	50	0	0	11	60	50	1	4.03e-17	93.5
					AT_AI939987.1	SRA:SRR1663269.8472358.2	100.000	50	0	0	11	60	50	1	4.03e-17	93.5
					AT_AI939987.1	SRA:SRR1663274.28812993.1	100.000	50	0	0	11	60	1	50	3.83e-17	93.5
					AT_AI939987.1	SRA:SRR1663216.8022527.2	100.000	49	0	0	12	60	49	1	1.62e-16	91.6
					AT_AI939987.1	SRA:SRR1663216.5989624.2	100.000	49	0	0	12	60	49	1	1.62e-16	91.6
					AT_AI939987.1	SRA:SRR1663221.26265235.2	100.000	49	0	0	13	61	1	49	1.81e-16	91.6
					AT_AI939987.1	SRA:SRR1663224.46421583.2	100.000	50	0	0	13	62	50	1	5.08e-17	93.5
					AT_AI939987.1	SRA:SRR1663274.25209034.2	100.000	50	0	0	13	62	50	1	3.83e-17	93.5
					AT_AI939987.1	SRA:SRR1663229.20274306.2	100.000	50	0	0	14	63	50	1	4.41e-17	93.5
					AT_AI939987.1	SRA:SRR1663230.3173954.2	100.000	50	0	0	14	63	50	1	5.07e-17	93.5
					AT_AI939987.1	SRA:SRR1663235.1284158.2	100.000	50	0	0	15	64	50	1	4.67e-17	93.5
					AT_AI939987.1	SRA:SRR1663209.4490907.2	96.154	52	0	1	15	66	50	1	3.95e-14	84.2
					AT_AI939987.1	SRA:SRR1663228.4404367.2	100.000	50	0	0	16	65	50	1	4.61e-17	93.5
					AT_AI939987.1	SRA:SRR1663274.32335558.2	100.000	50	0	0	16	65	50	1	3.83e-17	93.5
					AT_AI939987.1	SRA:SRR1663276.21781709.2	100.000	50	0	0	16	65	50	1	4.59e-17	93.5
					AT_AI939987.1	SRA:SRR1663276.17478074.2	100.000	50	0	0	16	65	50	1	4.59e-17	93.5
					AT_AI939987.1	SRA:SRR1663224.23967926.2	100.000	50	0	0	17	66	50	1	5.08e-17	93.5
					AT_AI939987.1	SRA:SRR1663230.14170572.2	100.000	50	0	0	17	66	50	1	5.07e-17	93.5
					AT_AI939987.1	SRA:SRR1663233.26849549.2	100.000	50	0	0	17	66	50	1	1.00e-16	93.5
					AT_AI939987.1	SRA:SRR1663237.23056958.1	100.000	50	0	0	17	66	50	1	4.51e-17	93.5
					AT_AI939987.1	SRA:SRR1663239.30975991.2	96.000	50	2	0	17	66	50	1	8.96e-14	82.4
					AT_AI939987.1	SRA:SRR1663250.17986318.1	100.000	50	0	0	17	66	50	1	3.92e-17	93.5
					AT_AI939987.1	SRA:SRR1663255.46862007.2	100.000	50	0	0	17	66	50	1	5.15e-17	93.5
					AT_AI939987.1	SRA:SRR1663255.5362857.2	100.000	50	0	0	17	66	50	1	5.15e-17	93.5
					AT_AI939987.1	SRA:SRR1663269.6459866.2	100.000	50	0	0	17	66	50	1	4.03e-17	93.5
					AT_AI939987.1	SRA:SRR1663246.22338706.2	100.000	50	0	0	18	67	50	1	3.83e-17	93.5
					AT_AI939987.1	SRA:SRR1663248.20145687.2	100.000	50	0	0	18	67	50	1	3.10e-17	93.5
					AT_AI939987.1	SRA:SRR1663248.6573766.2	100.000	50	0	0	18	67	50	1	3.10e-17	93.5
					AT_AI939987.1	SRA:SRR1663255.34740548.2	100.000	50	0	0	18	67	50	1	5.15e-17	93.5
					AT_AI939987.1	SRA:SRR1663278.1092500.2	100.000	50	0	0	18	67	50	1	4.53e-17	93.5
					AT_AI939987.1	SRA:SRR1663225.5635779.2	100.000	49	0	0	19	67	49	1	1.50e-16	91.6
					AT_AI939987.1	SRA:SRR1663231.7059930.2	100.000	49	0	0	19	67	49	1	3.60e-16	91.6
					AT_AI939987.1	SRA:SRR1663231.11022043.2	96.000	50	0	2	19	67	49	1	7.80e-13	80.5
					AT_AI939987.1	SRA:SRR1663215.13897450.2	100.000	50	0	0	19	68	50	1	8.13e-17	93.5
					AT_AI939987.1	SRA:SRR1663255.14244429.1	100.000	50	0	0	19	68	1	50	5.15e-17	93.5
					AT_AI939987.1	SRA:SRR1663274.33965092.2	100.000	50	0	0	19	68	50	1	3.83e-17	93.5
					AT_AI939987.1	SRA:SRR1663213.6741651.1	100.000	50	0	0	20	69	1	50	8.13e-17	93.5
					AT_AI939987.1	SRA:SRR1663241.39157162.1	100.000	50	0	0	20	69	1	50	4.26e-17	93.5
					AT_AI939987.1	SRA:SRR1663242.19262989.1	100.000	50	0	0	20	69	1	50	4.34e-17	93.5
					AT_AI939987.1	SRA:SRR1663221.6169440.2	100.000	49	0	0	21	69	49	1	1.81e-16	91.6
					AT_AI939987.1	SRA:SRR1663215.14305768.1	100.000	50	0	0	22	71	1	50	8.13e-17	93.5
					AT_AI939987.1	SRA:SRR1663223.30061748.1	98.000	50	1	0	22	71	1	50	2.29e-15	87.9
					AT_AI939987.1	SRA:SRR1663229.25742282.2	100.000	50	0	0	22	71	50	1	4.41e-17	93.5
					AT_AI939987.1	SRA:SRR1663241.22379361.1	100.000	50	0	0	22	71	1	50	4.26e-17	93.5
					AT_AI939987.1	SRA:SRR1663258.9061409.1	100.000	50	0	0	22	71	1	50	4.55e-17	93.5
					AT_AI939987.1	SRA:SRR1663261.15058672.2	100.000	50	0	0	22	71	50	1	3.36e-17	93.5
					AT_AI939987.1	SRA:SRR1663262.32540929.2	100.000	50	0	0	22	71	50	1	4.10e-17	93.5
					AT_AI939987.1	SRA:SRR1663263.36823895.2	100.000	50	0	0	22	71	50	1	4.71e-17	93.5
					AT_AI939987.1	SRA:SRR1663209.13378111.2	100.000	50	0	0	23	72	1	50	6.55e-17	93.5
					AT_AI939987.1	SRA:SRR1663213.19623489.1	100.000	50	0	0	23	72	1	50	8.13e-17	93.5
					AT_AI939987.1	SRA:SRR1663222.31165010.1	100.000	50	0	0	23	72	1	50	4.14e-17	93.5
					AT_AI939987.1	SRA:SRR1663224.928326.1	100.000	50	0	0	23	72	1	50	5.08e-17	93.5
					AT_AI939987.1	SRA:SRR1663231.5707233.1	100.000	50	0	0	23	72	1	50	1.00e-16	93.5
					AT_AI939987.1	SRA:SRR1663235.4308566.1	100.000	50	0	0	23	72	1	50	4.67e-17	93.5
					AT_AI939987.1	SRA:SRR1663255.6535427.1	98.000	50	1	0	23	72	1	50	2.39e-15	87.9
					AT_AI939987.1	SRA:SRR1663268.16860490.1	100.000	50	0	0	23	72	1	50	5.03e-17	93.5
					AT_AI939987.1	SRA:SRR1663273.25932579.1	100.000	50	0	0	23	72	1	50	5.21e-17	93.5
					AT_AI939987.1	SRA:SRR1663275.41574708.1	100.000	50	0	0	23	72	1	50	5.15e-17	93.5
					AT_AI939987.1	SRA:SRR1663275.27477649.1	100.000	50	0	0	23	72	1	50	5.15e-17	93.5
					AT_AI939987.1	SRA:SRR1663275.18469377.1	100.000	50	0	0	23	72	1	50	5.15e-17	93.5
					AT_AI939987.1	SRA:SRR1663271.30938048.1	100.000	50	0	0	24	73	1	50	4.14e-17	93.5
					AT_AI939987.1	SRA:SRR1663255.20767098.2	100.000	50	0	0	26	75	50	1	5.15e-17	93.5
					AT_AI939987.1	SRA:SRR1663229.31090072.2	100.000	49	0	0	27	75	49	1	1.59e-16	91.6
					AT_AI939987.1	SRA:SRR1663278.37956832.1	100.000	50	0	0	27	76	1	50	4.53e-17	93.5
					AT_AI939987.1	SRA:SRR1663224.7645663.1	98.000	50	1	0	28	77	1	50	2.37e-15	87.9
					AT_AI939987.1	SRA:SRR1663227.16389943.1	100.000	50	0	0	28	77	1	50	4.61e-17	93.5
					AT_AI939987.1	SRA:SRR1663242.15525360.2	100.000	50	0	0	29	78	50	1	4.34e-17	93.5
					AT_AI939987.1	SRA:SRR1663272.36040928.2	100.000	50	0	0	29	78	1	50	4.47e-17	93.5
					AT_AI939987.1	SRA:SRR1663269.4042797.2	100.000	50	0	0	30	79	50	1	4.03e-17	93.5
					AT_AI939987.1	SRA:SRR1663232.14973526.2	100.000	50	0	0	31	80	1	50	1.00e-16	93.5
					AT_AI939987.1	SRA:SRR1663213.29242453.2	100.000	49	0	0	35	83	1	49	2.92e-16	91.6
					AT_AI939987.1	SRA:SRR1663235.41342896.2	100.000	50	0	0	35	84	50	1	4.67e-17	93.5
					AT_AI939987.1	SRA:SRR1663259.36780503.1	100.000	50	0	0	35	84	1	50	5.63e-17	93.5
					AT_AI939987.1	SRA:SRR1663268.39924123.2	100.000	50	0	0	35	84	1	50	5.03e-17	93.5
					AT_AI939987.1	SRA:SRR1663268.14686182.2	100.000	50	0	0	35	84	1	50	5.03e-17	93.5
					AT_AI939987.1	SRA:SRR1663273.15415818.2	100.000	50	0	0	35	84	50	1	5.21e-17	93.5
					AT_AI939987.1	SRA:SRR1663224.20226629.2	100.000	50	0	0	37	86	50	1	5.08e-17	93.5
					AT_AI939987.1	SRA:SRR1663224.4163558.2	100.000	50	0	0	37	86	50	1	5.08e-17	93.5
					AT_AI939987.1	SRA:SRR1663241.22026559.2	100.000	50	0	0	37	86	50	1	4.26e-17	93.5
					AT_AI939987.1	SRA:SRR1663255.18979890.2	100.000	50	0	0	37	86	50	1	5.15e-17	93.5
					AT_AI939987.1	SRA:SRR1663255.17177972.2	100.000	50	0	0	37	86	50	1	5.15e-17	93.5
					AT_AI939987.1	SRA:SRR1663265.10229948.2	100.000	50	0	0	37	86	50	1	3.76e-17	93.5
					AT_AI939987.1	SRA:SRR1663273.21303379.2	100.000	50	0	0	37	86	50	1	5.21e-17	93.5
					AT_AI939987.1	SRA:SRR1663275.33738129.2	100.000	50	0	0	37	86	50	1	5.15e-17	93.5
					AT_AI939987.1	SRA:SRR1663209.12808208.2	100.000	50	0	0	38	87	50	1	6.55e-17	93.5
[truncated: 19,789 more rows]
